# Supplementary material for: RNA N6-Methyladenosine Responds to Low-Temperature Stress in Tomato Anthers
Source: Front Plant Sci. 2021 Jun 4;12:687826. doi: 10.3389/fpls.2021.687826 (PMC8213351; doi:10.3389/fpls.2021.687826)
Supplement: Supplementary Table 1 — Primer sequences used in this study. [file Table_1.XLSX]

## Sheet: Sheet1
Supplementary Table 1. Primer sequences used in this study
Primer Name	Sequence (5' to 3')	Application
SlUBI3-F	AGACCTACACCAAGCCAAAG	qRT-PCR
SlUBI3-R	CCATAAAAGTTCCAGCACCG
SlMTA-F	AAGCCTGAAGATATGTACCG
SlMTA-R	TCTCTGCACTGAAGTTCGATG
SlMTB-F	TGGGAAAATGGTAGTGCTCG
SlMTB-R	AATCTCGCAACTTCTCCCTG
SlMTC-F	CGGCAGGAGTGATAGAAACAG
SlMTC-R	ATGTTCGTAAGGTGTCTCGC
SlMTD-F	GGGACCTTTGTCGGTTGTA
SlMTD-R	GCCATTTCCACTGCCACT
SlFIP37-F	TGGAAACCAGGCTAATGAAGG
SlFIP37-R	CGTTTGTCAGTCCCTCTATCTG
SlVIR-F	GCTATCTTTCACTCTACGGCTG
SlVIR-R	CAATCCAAGACCCCAGAGAAG
SlHAKAI-F	GATTGGAAGGTGGACAGAGTAG
SlHAKAI-R	TCTTTGGAGTTGTGACCTGTG
SlALKBH1B-F	GGTCTACTCAGAATACTTGCACG
SlALKBH1B-R	TCACTATCAAGCCCTTTCACTG
SlALKBH2B-F	AGAAAATGGATGCGAGGGAAG
SlALKBH2B-R	TTCATCTCTAACAATGCCCGG
SlALKBH3B-F	TCGTCTTGAATGGGAATGGAG
SlALKBH3B-R	GGCTGAAGACCTAGTAAATCCTG
SlALKBH4B-F	TCCCGAGCATGATTTACAAGG
SlALKBH4B-R	TGGCATCTTTACTCTTTCCCTG
SlALKBH5B-F	CATCAGCATCAACAGCAATGG
SlALKBH5B-R	TGCGAATTCCCCTCTTAACC
SlALKBH6B-F	GAGGCGATGACTATGTAGGTTG
SlALKBH6B-R	ACTCGGGATGTTTTATCTGGC
SlALKBH7B-F	GCCTCTGTTTTGCTTCGTAAG
SlALKBH7B-R	TGCCATTCTTTCAGCCAGTAG
SlALKBH8B-F	AGGATGGTTTGCTGAGTCTTC
SlALKBH8B-R	TTGCCCTTTTCACAGTTTTCC
SlALKBH9B-F	GGGATTGCCGAGATTTAAACG
SlALKBH9B-R	GATGGACTCCCTTAACTTGACC
SlALKBH10B-F	CGGAGACATTTGCTAAGGACG
SlALKBH10B-R	GCTGCAAACACCGATTCATG
SlECT1-F	TTGGTGTTGCAGAGATGGTAG
SlECT1-R	AGCTATTGGGTACATCCTTCAC
SlECT2-F	GCTGTCCAGTGTTCCTCTTC
SlECT2-R	CAAGCTGCCAAAAGTCCATG
SlECT3-F	CCGGACTAGACATTTTCAGGG
SlECT3-R	TGGAAGGACAGTTCACATAGC
SlECT4-F	ACCGTAGAAGTTTCAGGCAG
SlECT4-R	GAAGGAAACCACAAGCATCAC
SlECT5-F	GATTTACTCCGGGCTCCTTATC
SlECT5-R	CTTTCACGTCTTCCACCTCTG
SlECT6-F	CCCACTGGCTAGTAATTTGACTG
SlECT6-R	GCTAATGACCTCTGTGTACTCC
SlECT7-F	GCCCACTTTCTAGTAATTTGACTG
SlECT7-R	CTGGCTAATGACCTCTGTGTAC
SlECT8-F	TTATCCCTCTTTACTCTACCAACATC
SlECT8-R	TCCTCTTTGAATGCCTCGAC
SlECT9-F	TCTCGGTTAATGCAAGTGGG
SlECT9-R	TGCCAGAAATCCATGTCCTTG
SlDGAT1-F	GGGCTGGATTTTGGTTTAGTTC
SlDGAT1-R	GCAGTGACAGGCAAAAGTTG
SlMIPS2-F	CAAAGCTGAAGGAGAGGGTAAG
SlMIPS2-R	GCTTTGAAAGGGCAATCACC
SlACA2-F	TCGTTGCTGTTACTGGAGATG
SlACA2-R	CTTTTGCGACTTCTGTTCCTTG
SlWRKY33-F	GAAAATGAACCCGAGGCAAAG
SlWRKY33-R	TCACGTACTGTTCTACTTGCAG
SlARF9B-F	TTTGGATGAGACAGAAGCCAG
SlARF9B-R	AGACTAGGAAGCAGGAGATCG
SlESE3-F	GTGTGGTCCAAGAGCTAGAAC
SlESE3-R	TGGCTGTTAATGTAGTTGAGAGTAG
SlCTR1-F	ATGGAGACGCAGGACAAAC
SlCTR1-R	GACGGACATACTTCACAGGAG
SlRLK1-F	AGAGAAGGCATGGAAGAGTTC
SlRLK1-R	CACGTAACTCATGGTAGGCC
SlABCG31-F	ACGAGAATGAGTTGATGTGGG
SlABCG31-R	CCGGTCTAGATTTCTCACATCG
SlPYL2-F	CGCTTCGATAATCCCCAGAAA
SlPYL2-R	CTTCTCTTATGCTTCCCACTCC
SlPYL4-F	AGAGAATCAACCCCACAACC
SlPYL4-R	GAGAACTGCACCGGGATAAT
SlPYL4-2-F	GTTGAGTTTTAGCGTTGTGGG
SlPYL4-2-R	TTCCTTCGTATTCCCTTGTGG
SlPYL4-3-F	CACACTGTAAGTCCTGACCAG
SlPYL4-3-R	AACAAAATGCTTATACGCCTGC
SlPYL4-4-F	CACCGCAGATATACCAGATTCC
SlPYL4-4-R	TTATACGCTTGAGGGTTGTCG
SlPYL6-F	GACTACACTTCATCGGGCAG
SlPYL6-R	TCCTCTTTCGTATTCCCTTGC
SlPYL6-2-F	TGAGAAAATTTGACAAACCACAATG
SlPYL6-2-R	CCAGGAAATCCAGAAACTAAATTCAC
SlPP2C1-F	TGGCGGTCGTGTAATCTATTG
SlPP2C1-R	CACTCGTCTTCCACTGTTCTC
SlPP2C2-F	AGATGCGAGCTTCAAACTCC
SlPP2C2-R	AACGGAAAGAGGAATAGCGAC
SlPP2C3-F	GGATTTGTGATAACGCTGTGG
SlPP2C3-R	AGCCACTGATTGAACAAGGAG
SlPP2C4-F	TGATTCTGTACCGCTTTGGG
SlPP2C4-R	AGTGTTTGACTCAGGGCATG
SlPP2C5-F	CCTAGTTTTAGCCAGTGACGG
SlPP2C5-R	CTTTCAGGCAGAGGGTTAGTC
SlPP2C6-F	GGAAGGTGATACAGTGGAATGG
SlPP2C6-R	GCATTTGTCATCCTTGGTTCG
SlPP2C7-F	GATCACAAGCCAAATCGAGAAG
SlPP2C7-R	GACCTAGACATAGCAAGAACACC
SlCWIN1-F	GGTCCGGTTCAGTGACTATTC
SlCWIN1-R	ACGAAGTAATGGGTCAGATGC
SlCWIN2-F	ATCGTTTAGAGACCCAACCAC
SlCWIN2-R	CTCTGCTTCAGTCCAACGAA
SlCWIN3-F	CTGGAGTCAATGCTACACAGG
SlCWIN3-R	CAAGCCCACCTTTTACTGTTG
SlCWIN6-F	TTCGTAAGTGGATCAAGCCC
SlCWIN6-R	GATTCCTCACACTCCCAACC
SlCWIN7-F	ACCCACTTCACTCAACTAACG
SlCWIN7-R	CCAACCCATCAGTACCTTTCG
SlCWIN9-F	TATCGGAGCAAGGACTTCATG
SlCWIN9-R	CCCAGTTTCCAGTCTTAGCAG
SlVIN9-F	GACCCATCTGACCCTCTATTAAG
SlVIN9-R	GTAATACGCCATTTGCCTTCC
