# Supplementary material for: RNA N6-Methyladenosine Responds to Low-Temperature Stress in Tomato Anthers
Source: Front Plant Sci. 2021 Jun 4;12:687826. doi: 10.3389/fpls.2021.687826 (PMC8213351; doi:10.3389/fpls.2021.687826)
Supplement: Supplementary Table 2 — Differential m6A peaks and related transcripts between NT and MLT anthers. [file Table_2.XLSX]

## Sheet: Supporting Table 2
Supplementary Table 2. Differential m6A peaks and related transcripts between NT and MLT anthers.
Chromosome	PeakStart	PeakEnd	oriSummitPos	FoldEnrich_MLT_1	FoldEnrich_MLT_2	FoldEnrich_MLT_3	FoldEnrich_NT_1	FoldEnrich_NT_2	FoldEnrich_NT_3	log2foldchange	pvalue	Overlap_Gene	Overlap_Begin	Overlap_Center	Overlap_End	Overlap_GO	Distance	GeneStart	GeneEnd
SL3.0ch02	47944856	47945237	47945038;47945046;47945048;47945043;47945040;47945041	5.13333	5.0171	5.1987	3.98002	3.84613	4.62	0.302457	0.0499261	Solyc02g084230.2	Exon3	UTR3	Intergenic	.	-483	47937751	47944563
SL3.0ch04	58584402	58584713	58584547;58584530;58584552;58584540;58584550;58584558	4.06459	3.55619	3.84795	4.4374	4.24618	4.42115	-0.192382	0.0499138	Solyc04g071520.3	UTR3	UTR3	Intergenic	GO:0005634::nucleus	3083	58584450	58587641
SL3.0ch11	6186021	6186640	6186356;6186371;6186358;6186409;6186390;6186415	14.2475	12.7078	12.8829	9.36064	9.2395	11.9164	0.384558	0.0499025	Solyc11g013293.1	LastIntron	UTR3	UTR3	.	-5828	6161979	6180502
SL3.0ch11	6186021	6186640	6186356;6186371;6186358;6186409;6186390;6186415	14.2475	12.7078	12.8829	9.36064	9.2395	11.9164	0.384558	0.0499025	Solyc11g013290.2	Intron20	UTR3	LastIntron	.	-5828	6161979	6180502
SL3.0ch07	52070095	52070489	52070271;52070280;52070279;52070281;52070276;52070277	3.62844	3.78438	4.01136	4.32378	4.51191	5.08949	-0.285605	0.0499002	Solyc07g041160.3	LastExon	UTR3	UTR3	.	3572	52070047	52073864
SL3.0ch02	38273543	38273894	38273708;38273709;38273709;38273717;38273711;38273714	6.08401	5.73174	5.85755	7.28318	6.84238	8.16019	-0.33455	0.0498724	Solyc02g067540.3	LastIntron	UTR3	Intergenic	.	-1386	38275105	38275776
SL3.0ch11	53489178	53489561	53489374;53489377;53489373;53489380;53489378;53489375	5.48848	5.4241	5.39483	4.52497	4.45995	5.0363	0.217915	0.0498159	Solyc11g068490.1	LastExon	Intergenic	Intergenic	.	291	53489473	53489661
SL3.0ch04	54485520	54486082	54485886;54485901;54485881;54485883;54485842;54485895	4.89457	4.67603	4.55799	5.82346	5.41869	6.48062	-0.326987	0.0497731	Solyc04g056590.3	LastExon	UTR3	UTR3	GO:0004190::aspartic-type endopeptidase activity;GO:0006508::proteolysis	3162	54482639	54485113
SL3.0ch09	37039013	37039204	37039112;37039119	4.52958	4.10143	4.2989	5.63998	6.8258	7.66775	-0.638888	0.0497451	.	.	.	.	.	-30043	37008838	37009065
SL3.0ch10	8596869	8597277	8597137;8597142;8597170;8597155	1.29198	1.22197	1.43812	1.66254	1.96148	1.5769	-0.396157	0.049738	Solyc10g018520.1	LastExon	UTR3	Intergenic	GO:0000166::nucleotide binding;GO:0000176::nuclear exosome (RNase complex);GO:0003676::nucleic acid binding;GO:0003824::catalytic activity;GO:0005622::intracellular;GO:0006139::nucleobase-containing compound metabolic process;GO:0006396::RNA processing;GO:0008408::3'-5' exonuclease activity;GO:0044237::cellular metabolic process	2533	8597021	8599606
SL3.0ch03	69620346	69620639	69620474;69620474;69620483	4.19145	3.84255	3.89804	2.77773	2.77024	3.54225	0.392454	0.0497058	Solyc03g119570.2	LastExon	LastExon	UTR3	.	2132	69621468	69622625
SL3.0ch07	62584050	62584408	62584229;62584227;62584231;62584228;62584224;62584225	8.50923	7.10303	7.20771	5.64633	5.53991	6.6896	0.352285	0.0496901	Solyc07g054070.3	LastExon	UTR3	UTR3	.	1718	62582511	62589691
SL3.0ch07	62584050	62584408	62584229;62584227;62584231;62584228;62584224;62584225	8.50923	7.10303	7.20771	5.64633	5.53991	6.6896	0.352285	0.0496901	Solyc07g054060.3	UTR3	UTR3	UTR3	.	1718	62582511	62589691
SL3.0ch01	84734374	84734618	84734496;84734490;84734503	3.18215	3.53155	4.06879	4.30127	4.8576	4.37196	-0.327561	0.0496603	.	.	.	.	.	-3593	84738089	84740661
SL3.0ch12	14538375	14538716	14538537;14538540;14538530;14538534;14538541;14538540	18.8963	16.1359	16.7396	11.7562	11.4804	15.3275	0.424908	0.0496172	Solyc12g021170.2	Intron16	Exon17	LastIntron	GO:0016491::oxidoreductase activity;GO:0055114::oxidation-reduction process	27904	14510641	14540601
SL3.0ch04	2113383	2113713	2113555;2113555;2113557;2113557;2113559;2113557	6.26367	6.74798	6.1946	5.44494	5.87309	5.93473	0.15475	0.0495681	Solyc04g008490.2	LastIntron	UTR3	Intergenic	GO:0003954::NADH dehydrogenase activity;GO:0005739::mitochondrion;GO:0008137::NADH dehydrogenase (ubiquinone) activity	4960	2113394	2118508
SL3.0ch12	29198120	29198380	29198248;29198248;29198250;29198287;29198258;29198284	11.4087	9.475	8.96418	12.3802	12.533	15.3292	-0.431089	0.0495178	Solyc12g070080.2	LastIntron	UTR3	Intergenic	GO:0004040::amidase activity	30488	29198141	29228738
SL3.0ch02	46226038	46226350	46226173;46226174;46226154;46226176;46226176;46226175	5.84337	6.02636	5.45731	6.41359	6.53089	6.3784	-0.157285	0.0495111	Solyc02g081910.2	UTR3	UTR3	UTR3	GO:0003677::DNA binding;GO:0003916::DNA topoisomerase activity;GO:0003917::DNA topoisomerase type I activity;GO:0005694::chromosome;GO:0006265::DNA topological change	4619	46221575	46224244
SL3.0ch01	53606057	53606552	53606239;53606215;53606228;53606235;53606232;53606259	20.7977	16.998	17.0534	11.7388	12.7516	15.7663	0.446241	0.0495037	Solyc01g056340.3	LastIntron	LastExon	UTR3	GO:0003824::catalytic activity	20433	53585871	53606674
SL3.0ch07	64579413	64579697	64579568;64579568;64579582;64579575;64579576;64579580	3.08566	2.95608	2.76009	3.20415	3.54221	3.24925	-0.183491	0.049477	Solyc07g056630.3	LastExon	LastExon	UTR3	GO:0005515::protein binding;GO:0008270::zinc ion binding	1007	64580401	64580562
SL3.0ch00	12667484	12667747	12667622;12667645	1.4033	1.41708	1.31503	1.65536	2.04407	1.78943	-0.408478	0.0494599	Solyc00g049520.2	LastIntron	UTR3	UTR3	.	1046	12667386	12668662
SL3.0ch04	53863586	53863948	53863768;53863770;53863774;53863773;53863768;53863778	8.51528	7.64765	7.89941	9.55433	9.11144	10.7776	-0.291167	0.0494592	Solyc04g056270.3	LastIntron	UTR3	UTR3	GO:0003677::DNA binding;GO:0005515::protein binding;GO:0005634::nucleus	8043	53855724	53862460
SL3.0ch04	63052840	63053259	63053071;63053069;63053062;63053062;63053057;63053061	7.79266	7.33355	7.2758	5.60025	5.76884	6.81582	0.300886	0.0494414	Solyc04g078150.3	LastExon	Intergenic	Intergenic	.	-245	63051857	63052804
SL3.0ch01	6258731	6258975	6258839;6258856;6258857;6258856;6258865	7.53959	7.10551	6.23881	4.25953	4.68092	6.07482	0.475962	0.049399	Solyc01g010880.3	LastExon	UTR3	UTR3	GO:0008270::zinc ion binding	-1944	6249808	6256909
SL3.0ch01	86469942	86470321	86470140;86470138;86470144;86470138;86470148;86470154	4.60252	4.35841	4.42913	3.81571	3.99749	4.24534	0.151107	0.0493463	Solyc01g095270.3	LastExon	LastExon	UTR3	.	-2061	86472193	86476588
SL3.0ch01	20052671	20053062	20052884;20052885;20052883;20052889;20052888;20052881	7.33369	7.01032	7.16076	5.9334	6.17009	6.73241	0.191172	0.0493283	Solyc01g016470.3	LastIntron	UTR3	Intergenic	GO:0003735::structural constituent of ribosome;GO:0005622::intracellular;GO:0005840::ribosome;GO:0006414::translational elongation	907	20052680	20053774
SL3.0ch05	13625541	13625737	13625648	1.07747	0.997532	1.2819	1.44119	1.88005	1.50147	-0.522716	0.0493084	Solyc05g016030.3	LastExon	LastExon	LastExon	.	8898	13616741	13626932
SL3.0ch09	1139466	1139904	1139641;1139632;1139648;1139645;1139654;1139660	3.30359	3.07779	3.17976	3.34601	3.40508	3.52931	-0.104642	0.0492942	Solyc09g007540.3	LastExon	LastExon	UTR3	GO:0000166::nucleotide binding;GO:0002161::aminoacyl-tRNA editing activity;GO:0004812::aminoacyl-tRNA ligase activity;GO:0004832::valine-tRNA ligase activity;GO:0005524::ATP binding;GO:0006418::tRNA aminoacylation for protein translation;GO:0006438::valyl-tRNA aminoacylation	-10880	1150565	1153430
SL3.0ch06	36167145	36167505	36167332;36167336;36167335;36167326;36167334;36167335	5.97766	5.59932	5.79947	4.22873	4.14177	5.17334	0.359496	0.0492641	Solyc06g053330.3	LastExon	UTR3	UTR3	GO:0003677::DNA binding;GO:0003899::DNA-directed RNA polymerase activity;GO:0005634::nucleus;GO:0006351::transcription, DNA-templated	5257	36167086	36172582
SL3.0ch11	52092239	52092569	52092429;52092429;52092427;52092429;52092437;52092430	7.4544	6.89366	6.33691	9.4136	9.91687	12.5243	-0.622925	0.0492168	Solyc11g066120.2	Intron2	Intron2	UTR3	.	1771	52089424	52094175
SL3.0ch07	2761397	2761731	2761541;2761546;2761550;2761556;2761548;2761566	3.88	4.14017	4.11635	3.8452	3.65112	3.75213	0.109629	0.049182	Solyc07g008040.3	UTR3	UTR3	UTR3	GO:0005515::protein binding	5883	2762909	2767447
SL3.0ch06	41995855	41996132	41995972;41995973;41995973;41995973;41995975;41995977	3.09616	3.55515	3.10349	2.60787	2.77036	2.62299	0.285892	0.0491784	Solyc06g066640.3	LastExon	LastExon	UTR3	GO:0009522::photosystem I;GO:0009538::photosystem I reaction center;GO:0015979::photosynthesis	1275	41994718	41996169
SL3.0ch06	41995855	41996132	41995972;41995973;41995973;41995973;41995975;41995977	3.09616	3.55515	3.10349	2.60787	2.77036	2.62299	0.285892	0.0491784	Solyc06g066650.3	UTR3	UTR3	LastIntron	GO:0005089::Rho guanyl-nucleotide exchange factor activity	1275	41994718	41996169
SL3.0ch06	41450538	41450951	41450734;41450732;41450743;41450736;41450729;41450734	3.61891	3.65459	3.63217	4.03962	4.11934	4.47491	-0.212217	0.0491617	Solyc06g065945.1	UTR3	UTR3	UTR3	GO:0006355::regulation of transcription, DNA-templated	1615	41449129	41452810
SL3.0ch06	41450538	41450951	41450734;41450732;41450743;41450736;41450729;41450734	3.61891	3.65459	3.63217	4.03962	4.11934	4.47491	-0.212217	0.0491617	Solyc06g065950.3	LastIntron	UTR3	UTR3	GO:0006810::transport;GO:0016021::integral component of membrane;GO:0016192::vesicle-mediated transport	1615	41449129	41452810
SL3.0ch10	60626253	60626560	60626381;60626374;60626382;60626395;60626392;60626382	2.16451	2.57527	2.36176	1.73411	2.12386	1.85948	0.312761	0.0491595	Solyc10g078800.2	Exon8	Intron8	Intron8	GO:0003824::catalytic activity;GO:0004722::protein serine/threonine phosphatase activity;GO:0006470::protein dephosphorylation;GO:0043169::cation binding	5384	60623704	60631791
SL3.0ch07	53694019	53694239	53694124;53694129;53694145	6.09392	5.53769	5.53157	4.50469	3.89144	5.07799	0.349126	0.0491515	.	.	.	.	.	-16440	53710569	53710733
SL3.0ch03	63863263	63863530	63863413;63863407;63863416;63863408;63863410;63863414	2.78052	2.93793	2.89915	3.60811	3.8358	4.4934	-0.470118	0.0490797	Solyc03g111720.3	Exon2	Exon2	UTR3	GO:0008113::peptide-methionine (S)-S-oxide reductase activity;GO:0055114::oxidation-reduction process	-334	63862688	63863062
SL3.0ch03	63863263	63863530	63863413;63863407;63863416;63863408;63863410;63863414	2.78052	2.93793	2.89915	3.60811	3.8358	4.4934	-0.470118	0.0490797	Solyc03g111730.3	UTR3	UTR3	UTR3	GO:0006508::proteolysis;GO:0008234::cysteine-type peptidase activity	-334	63862688	63863062
SL3.0ch08	55132425	55132774	55132572;55132600;55132593;55132597;55132616	1.80966	2.03303	2.4286	2.67877	2.87576	2.82521	-0.418143	0.0490513	Solyc08g066440.3	LastExon	UTR3	UTR3	.	989	55131610	55132125
SL3.0ch02	48061235	48061550	48061385;48061385;48061392;48061396;48061385;48061391	4.12091	3.48645	4.07202	2.81787	3.18766	3.40964	0.310905	0.0490433	Solyc02g084380.3	LastExon	LastExon	UTR3	GO:0003735::structural constituent of ribosome;GO:0005840::ribosome;GO:0006412::translation;GO:0019843::rRNA binding	2202	48059190	48062821
SL3.0ch03	67713920	67714302	67714069;67714054;67714044;67714062;67714050;67714040	4.44429	3.87517	4.02985	2.45874	3.54103	2.98115	0.459496	0.0490371	Solyc03g116950.2	LastExon	UTR3	UTR3	.	-1127	67705171	67712984
SL3.0ch12	66495568	66495938	66495778;66495782;66495786;66495790;66495792;66495793	3.01961	3.06564	3.12964	3.24459	3.22375	3.41939	-0.101673	0.0490131	Solyc12g096700.2	LastIntron	UTR3	UTR3	GO:0003735::structural constituent of ribosome;GO:0005622::intracellular;GO:0005840::ribosome;GO:0006412::translation;GO:0019843::rRNA binding	-652	66492356	66495101
SL3.0ch09	792363	792679	792512;792522;792528;792527;792527;792534	7.05984	6.6869	6.50853	8.12453	7.96402	9.40479	-0.331823	0.0490078	Solyc09g007160.3	LastExon	LastExon	UTR3	GO:0005515::protein binding	12396	792940	804917
SL3.0ch03	143879	144138	144000;144010;144015;144007;144014;144009	5.48849	5.12747	5.03062	6.68283	6.62952	8.11306	-0.453475	0.0489603	.	.	.	.	.	4158	144177	148167
SL3.0ch09	68883421	68883785	68883587;68883586;68883606;68883607;68883609;68883610	3.31596	3.41791	3.49015	3.17833	3.1815	3.30563	0.081052	0.0489275	Solyc09g082780.3	LastExon	LastExon	Intergenic	.	3585	68880018	68883724
SL3.0ch04	50970069	50970434	50970225;50970228;50970225;50970228;50970230;50970232	3.07574	2.93856	3.05142	3.39037	3.58838	3.91436	-0.264923	0.0488893	Solyc04g051710.2	LastExon	LastExon	UTR3	.	2074	50970517	50972326
SL3.0ch07	51149219	51149931	51149439;51149694;51149692;51149693;51149443;51149447	8.59734	8.44414	8.40369	9.90099	9.97554	11.2794	-0.292115	0.0488888	Solyc07g040910.3	LastIntron	UTR3	Intergenic	.	943	51149321	51150518
SL3.0ch02	29224889	29225139	29224997;29225020;29225010	7.58384	6.56046	7.06074	5.03874	2.38422	4.49955	0.830718	0.0488816	.	.	.	.	.	5332	29226119	29230346
SL3.0ch09	2312613	2312803	2312714	2.23594	2.07249	2.2262	2.43003	2.81361	2.54352	-0.25299	0.0488683	Solyc09g008930.3	LastExon	Intergenic	Intergenic	.	-2210	2306517	2310498
SL3.0ch09	2093493	2093750	2093625;2093618;2093627;2093617;2093623;2093623	9.11544	7.68806	9.43398	6.95433	6.16459	7.36859	0.356885	0.0488514	Solyc09g008630.3	UTR3	UTR3	UTR3	GO:0000811::GINS complex;GO:0006260::DNA replication	1517	2092104	2092802
SL3.0ch07	40994240	40994718	40994484;40994479;40994489;40994487;40994496;40994493	10.4636	9.73814	10.0983	8.43808	8.34852	9.50727	0.204592	0.0488498	Solyc07g032740.3	LastIntron	UTR3	UTR3	GO:0003824::catalytic activity;GO:0006520::cellular amino acid metabolic process;GO:0008483::transaminase activity;GO:0009058::biosynthetic process;GO:0030170::pyridoxal phosphate binding	2153	40992326	40994198
SL3.0ch12	65892489	65892790	65892662;65892683;65892687;65892702;65892697;65892717	1.85073	1.96743	1.94924	2.0701	2.22773	2.3431	-0.203466	0.0488251	Solyc12g095790.2	LastExon	UTR3	UTR3	.	-3947	65881400	65888692
SL3.0ch08	57491859	57492194	57492019;57492018;57492031;57492027;57492030;57492038	5.22815	5.05736	4.69157	4.28039	4.40489	4.58783	0.17425	0.0487839	Solyc08g068330.3	LastIntron	UTR3	UTR3	GO:0003824::catalytic activity;GO:0006520::cellular amino acid metabolic process;GO:0008483::transaminase activity;GO:0009058::biosynthetic process;GO:0030170::pyridoxal phosphate binding	8012	57491731	57500039
SL3.0ch06	33449863	33450052	33449952	4.01221	3.57338	3.04726	4.22867	4.50816	5.11566	-0.381617	0.0487696	Solyc06g050620.3	LastExon	LastExon	UTR3	.	2538	33449764	33452496
SL3.0ch06	33449863	33450052	33449952	4.01221	3.57338	3.04726	4.22867	4.50816	5.11566	-0.381617	0.0487696	Solyc06g050630.3	UTR3	UTR3	UTR3	GO:0004665::prephenate dehydrogenase (NADP+) activity;GO:0006571::tyrosine biosynthetic process;GO:0008977::prephenate dehydrogenase activity;GO:0055114::oxidation-reduction process	2538	33449764	33452496
SL3.0ch02	39669283	39669746	39669495;39669483;39669484;39669520;39669520;39669522	4.06594	4.0974	4.06635	4.82813	4.80792	5.48206	-0.305889	0.048744	Solyc02g069150.3	LastIntron	LastExon	UTR3	GO:0006810::transport;GO:0016021::integral component of membrane;GO:0016192::vesicle-mediated transport	-1792	39671307	39678970
SL3.0ch09	54430593	54430900	54430726;54430736;54430725;54430723	2.98974	2.60953	3.01083	3.39417	3.1539	3.47205	-0.218797	0.0486964	.	.	.	.	.	2761	54433284	54433508
SL3.0ch06	37418952	37419141	37419033	1.55507	1.5441	1.6776	1.78122	2.02783	1.80943	-0.234141	0.0486765	Solyc06g054560.3	Intron2	Exon3	Intron3	GO:0003676::nucleic acid binding;GO:0003677::DNA binding;GO:0005524::ATP binding;GO:0005634::nucleus;GO:0006338::chromatin remodeling;GO:0016818::hydrolase activity, acting on acid anhydrides, in phosphorus-containing anhydrides;GO:0031491::nucleosome binding;GO:0043044::ATP-dependent chromatin remodeling	-1515	37409646	37417531
SL3.0ch01	71706456	71706928	71706735;71706746;71706720;71706719;71706734;71706708	4.44422	5.10885	5.02846	3.89524	4.11192	4.32349	0.241894	0.0486292	Solyc01g065550.3	UTR3	UTR3	UTR3	.	3855	71703000	71710547
SL3.0ch01	71706456	71706928	71706735;71706746;71706720;71706719;71706734;71706708	4.44422	5.10885	5.02846	3.89524	4.11192	4.32349	0.241894	0.0486292	Solyc01g065560.3	UTR3	UTR3	UTR3	.	3855	71703000	71710547
SL3.0ch07	1014725	1015113	1014896;1014909;1014904;1014911;1014917;1014920	10.6614	8.62929	8.85256	6.68883	6.15573	8.05065	0.429619	0.048606	Solyc07g006190.3	LastIntron	UTR3	UTR3	.	-1738	1007234	1013181
SL3.0ch05	36211940	36212204	36212075;36212078;36212079;36212063;36212078;36212078	19.6702	16.4214	15.4979	11.1649	10.7722	14.6983	0.493844	0.0486022	.	.	.	.	.	43528	36212997	36255600
SL3.0ch06	44629583	44629957	44629773;44629778;44629779;44629776;44629780;44629780	13.5161	12.3209	12.8325	9.95061	9.93756	11.8618	0.284445	0.0485682	Solyc06g072170.2	LastIntron	LastExon	Intergenic	.	-1934	44631704	44631961
SL3.0ch02	55504927	55505272	55505091;55505093;55505095;55505092;55505099;55505096	5.05385	4.7693	5.04994	5.72543	5.70183	6.50947	-0.270213	0.0485682	Solyc02g094280.3	LastExon	Intergenic	Intergenic	GO:0055085::transmembrane transport	-1226	55506326	55506667
SL3.0ch04	66150227	66150613	66150427;66150438;66150433;66150433;66150438;66150437	6.44807	6.10148	6.41278	5.22671	5.26596	5.93628	0.206895	0.0484823	Solyc04g082390.3	LastExon	UTR3	UTR3	.	2422	66147998	66150020
SL3.0ch10	57041208	57041490	57041345;57041345;57041347;57041345;57041343;57041342	8.546	7.90516	7.47761	6.03501	6.2162	7.31325	0.29051	0.0484811	Solyc10g055620.2	UTR3	UTR3	Intergenic	.	9746	57031603	57041477
SL3.0ch02	49828332	49828806	49828470;49828447;49828465;49828464;49828474	1.85307	2.00518	1.81544	1.35318	1.70039	1.35169	0.365065	0.0484619	Solyc02g086520.3	LastExon	LastExon	LastExon	.	-2314	49823817	49826255
SL3.0ch02	40218921	40219320	40219132;40219135;40219134;40219133;40219137;40219138	5.66275	5.57455	5.40576	4.34515	4.58342	5.10357	0.246185	0.0484496	Solyc02g069820.3	UTR3	UTR3	UTR3	.	3450	40218686	40222571
SL3.0ch08	60365046	60365428	60365229;60365222;60365230;60365225;60365238;60365234	3.55568	3.54757	3.67948	3.26229	3.39684	3.46934	0.0903059	0.0484321	Solyc08g076220.3	LastExon	LastExon	Intergenic	GO:0005524::ATP binding;GO:0005975::carbohydrate metabolic process;GO:0008152::metabolic process;GO:0008974::phosphoribulokinase activity;GO:0016301::kinase activity	1111	60365689	60366348
SL3.0ch05	2988499	2988812	2988674;2988664;2988713;2988677;2988669;2988666	3.14563	2.99126	3.19084	3.3226	3.51022	3.28227	-0.11691	0.0484307	Solyc05g008750.3	Exon1	Exon2	Intron2	.	307	2988348	2991806
SL3.0ch09	46478101	46478409	46478222;46478220;46478235;46478302	4.04114	4.20408	3.97354	2.58461	3.26641	3.38029	0.404489	0.0484246	Solyc09g055940.3	UTR3	UTR3	UTR3	GO:0016020::membrane	2502	46477916	46480757
SL3.0ch01	60983400	60983638	60983510;60983518;60983512;60983511;60983513;60983521	4.62851	4.35024	4.8732	5.10513	5.70497	6.05892	-0.284287	0.0483931	Solyc01g057460.3	LastIntron	LastExon	Intergenic	GO:0003712::transcription cofactor activity;GO:0006355::regulation of transcription, DNA-templated	2517	60981002	60983603
SL3.0ch04	2676159	2676530	2676341;2676347;2676357;2676364;2676348;2676360	7.19206	6.54735	6.16961	8.01341	7.49444	8.928	-0.295577	0.0483766	Solyc04g009170.2	LastIntron	LastExon	UTR3	GO:0005515::protein binding;GO:0008270::zinc ion binding	4803	2671541	2676566
SL3.0ch07	4925826	4926231	4926015;4926025;4926015;4926013;4926021;4926025	6.05088	5.59312	5.33225	4.69494	4.31907	5.18125	0.258108	0.0483734	Solyc07g014590.3	LastExon	UTR3	UTR3	GO:0003824::catalytic activity;GO:0004553::hydrolase activity, hydrolyzing O-glycosyl compounds;GO:0005975::carbohydrate metabolic process	15176	4925740	4941205
SL3.0ch04	5497280	5497589	5497414;5497419;5497422;5497421;5497431;5497431	4.7602	5.00835	4.92537	5.6764	5.69927	6.47555	-0.280803	0.0483505	Solyc04g015290.3	LastExon	LastExon	Intergenic	GO:0003677::DNA binding	5870	5491564	5497550
SL3.0ch01	83341316	83341604	83341453;83341464;83341461;83341461;83341460;83341465	5.20155	5.63598	5.23089	7.17219	7.51471	9.22277	-0.573366	0.0483366	Solyc01g088710.3	LastExon	UTR3	UTR3	.	6410	83341251	83347870
SL3.0ch03	69895091	69895544	69895332;69895329;69895329;69895351;69895349;69895352	3.56676	3.59056	3.44178	4.93819	4.68365	5.94596	-0.554623	0.0483035	Solyc03g119870.3	UTR3	UTR3	UTR3	GO:0005634::nucleus;GO:0008270::zinc ion binding	1514	69893803	69899075
SL3.0ch03	69895091	69895544	69895332;69895329;69895329;69895351;69895349;69895352	3.56676	3.59056	3.44178	4.93819	4.68365	5.94596	-0.554623	0.0483035	Solyc03g119860.3	LastExon	LastExon	UTR3	GO:0000413::protein peptidyl-prolyl isomerization;GO:0003755::peptidyl-prolyl cis-trans isomerase activity;GO:0006457::protein folding	1514	69893803	69899075
SL3.0ch12	60131862	60132292	60132066;60132062;60132059;60132060;60132066;60132057	3.67935	3.24676	3.31515	3.91903	3.88403	4.02418	-0.20772	0.0482778	Solyc12g044300.2	LastIntron	LastExon	UTR3	GO:0003824::catalytic activity;GO:0008152::metabolic process	3841	60128236	60132296
SL3.0ch03	60815787	60816041	60815929;60815936;60815937;60815929;60815935;60815935	2.16742	2.14177	2.19618	1.84881	2.03811	1.96036	0.153865	0.0482756	Solyc03g097030.3	LastExon	UTR3	UTR3	GO:0003824::catalytic activity;GO:0008152::metabolic process	-1983	60807649	60813931
SL3.0ch02	37120271	37120599	37120433;37120439;37120454	2.30642	2.13857	2.14372	2.68751	3.19249	2.68642	-0.378698	0.0482599	Solyc02g065350.3	UTR3	UTR3	UTR3	GO:0003677::DNA binding	2228	37118207	37127075
SL3.0ch02	37120271	37120599	37120433;37120439;37120454	2.30642	2.13857	2.14372	2.68751	3.19249	2.68642	-0.378698	0.0482599	Solyc02g065360.3	Intron4	Intron5	Intron5	GO:0003677::DNA binding	2228	37118207	37127075
SL3.0ch03	66790902	66791172	66791033;66791030;66791028;66791039;66791039	4.59868	4.76719	4.93436	4.17101	4.39001	4.53167	0.127276	0.0482524	Solyc03g115660.3	UTR3	UTR3	UTR3	GO:0004672::protein kinase activity;GO:0005524::ATP binding;GO:0006468::protein phosphorylation	6113	66784924	66810156
SL3.0ch03	66790902	66791172	66791033;66791030;66791028;66791039;66791039	4.59868	4.76719	4.93436	4.17101	4.39001	4.53167	0.127276	0.0482524	Solyc03g115680.3	Intron10	Intron10	Intron10	GO:0004672::protein kinase activity;GO:0005524::ATP binding;GO:0006468::protein phosphorylation	6113	66784924	66810156
SL3.0ch01	78561920	78562313	78562124;78562128;78562132;78562134;78562135;78562139	3.07619	3.25282	2.94827	2.69177	2.77442	2.83257	0.160808	0.0482039	Solyc01g079590.3	LastExon	LastExon	UTR3	.	6101	78563878	78568218
SL3.0ch02	41360141	41360573	41360353;41360333;41360354;41360341;41360345;41360336	3.46014	3.39729	3.33053	3.6239	3.9774	3.76948	-0.158467	0.0482012	Solyc02g071310.3	UTR3	UTR3	UTR3	.	1810	41358547	41361827
SL3.0ch02	41360141	41360573	41360353;41360333;41360354;41360341;41360345;41360336	3.46014	3.39729	3.33053	3.6239	3.9774	3.76948	-0.158467	0.0482012	Solyc02g071320.3	LastIntron	UTR3	UTR3	.	1810	41358547	41361827
SL3.0ch06	39320030	39320896	39320185;39320649;39320235;39320714;39320233;39320671;39320246;39320660;39320241;39320667;39320264;39320652	2.80362	2.74763	3.00266	2.5133	2.40576	2.02688	0.300414	0.04815	Solyc06g061200.1	LastExon	UTR3	Intergenic	.	543	39320095	39321006
SL3.0ch02	38008476	38008690	38008590;38008585	1.86474	1.82286	2.01623	2.36912	3.11202	2.90029	-0.555265	0.0481469	Solyc02g067250.2	Exon2	Exon2	LastIntron	GO:0003735::structural constituent of ribosome;GO:0005622::intracellular;GO:0005840::ribosome;GO:0006412::translation	539	38008044	38009944
SL3.0ch08	3493136	3493843	3493220;3493627;3493224;3493627;3493229;3493608;3493599;3493612;3493614	4.73632	4.57246	4.76399	3.60554	3.9937	4.25287	0.247762	0.0481312	Solyc08g013990.3	LastExon	UTR3	Intergenic	GO:0031023::microtubule organizing center organization;GO:0051225::spindle assembly	4134	3489355	3494179
SL3.0ch08	3493136	3493843	3493220;3493627;3493224;3493627;3493229;3493608;3493599;3493612;3493614	4.73632	4.57246	4.76399	3.60554	3.9937	4.25287	0.247762	0.0481312	Solyc08g013980.3	UTR3	UTR3	UTR3	GO:0003677::DNA binding	4134	3489355	3494179
SL3.0ch09	72658387	72658869	72658638;72658645;72658644;72658630;72658645;72658631	8.43822	8.36143	8.47317	6.92941	6.89624	7.76627	0.227096	0.0481287	Solyc09g098280.3	LastIntron	LastExon	Intergenic	GO:0003743::translation initiation factor activity;GO:0005515::protein binding;GO:0005737::cytoplasm;GO:0005852::eukaryotic translation initiation factor 3 complex	4574	72659371	72663202
SL3.0ch03	69009172	69009562	69009365;69009383;69009375;69009392;69009392;69009393	9.82186	8.53708	8.41051	10.6796	10.1276	11.9347	-0.290551	0.0481185	Solyc03g118660.3	UTR3	UTR3	UTR3	.	3082	69006285	69008548
SL3.0ch03	65876597	65876960	65876755;65876781;65876767;65876792;65876777;65876783	3.12618	2.77046	2.89474	3.23881	3.7283	3.85092	-0.299277	0.0480852	Solyc03g114400.3	LastExon	UTR3	Intergenic	GO:0046982::protein heterodimerization activity	-1321	65874624	65875457
SL3.0ch02	39351125	39351443	39351287;39351289;39351294;39351291;39351300;39351299	3.56102	3.48308	3.25839	4.26921	4.75765	5.45551	-0.491304	0.0480546	Solyc02g068900.3	UTR3	UTR3	UTR3	GO:0005515::protein binding	-2735	39354019	39354380
SL3.0ch06	37403051	37403371	37403196;37403204;37403201;37403206;37403201;37403199	5.42747	5.20693	5.18337	6.05062	6.94494	7.22879	-0.354547	0.0480525	Solyc06g054540.3	UTR3	UTR3	UTR3	GO:0005515::protein binding;GO:0008270::zinc ion binding;GO:0016567::protein ubiquitination;GO:0046872::metal ion binding	3921	37399290	37402824
SL3.0ch03	62342540	62342937	62342715;62342733;62342736;62342758;62342766;62342759	5.06643	4.63978	5.0661	5.29942	5.77085	6.04303	-0.212222	0.0480454	Solyc03g098610.3	LastIntron	UTR3	UTR3	.	-1454	62333535	62341284
SL3.0ch02	51790218	51790528	51790374;51790376;51790374;51790386;51790378;51790385	3.08628	2.89397	3.0861	3.55541	3.28945	3.77192	-0.227753	0.0480396	Solyc02g089267.1	Intergenic	Exon1	Intron1	.	82	51786189	51790455
SL3.0ch02	51790218	51790528	51790374;51790376;51790374;51790386;51790378;51790385	3.08628	2.89397	3.0861	3.55541	3.28945	3.77192	-0.227753	0.0480396	Solyc02g089280.3	LastExon	Intergenic	Intergenic	GO:0003723::RNA binding;GO:0005622::intracellular;GO:0019843::rRNA binding	82	51786189	51790455
SL3.0ch06	1337227	1337664	1337460;1337464;1337461;1337474;1337478;1337472	4.81118	4.7752	4.79768	5.41718	5.80668	6.22402	-0.278582	0.0480323	Solyc06g007320.3	LastExon	UTR3	UTR3	GO:0006464::cellular protein modification process;GO:0008641::small protein activating enzyme activity	-1157	1328699	1336288
SL3.0ch11	25152719	25152958	25152830;25152829;25152834	15.5794	13.9032	15.4164	10.487	11.1064	13.4736	0.356573	0.0480249	Solyc11g032130.2	UTR3	UTR3	Intergenic	.	2827	25152742	25155666
SL3.0ch11	25152719	25152958	25152830;25152829;25152834	15.5794	13.9032	15.4164	10.487	11.1064	13.4736	0.356573	0.0480249	Solyc11g032133.1	UTR3	UTR3	Intergenic	GO:0003824::catalytic activity;GO:0010181::FMN binding;GO:0016491::oxidoreductase activity;GO:0055114::oxidation-reduction process	2827	25152742	25155666
SL3.0ch11	3204451	3204787	3204621;3204624;3204621;3204642;3204630;3204640	2.64391	2.68741	2.61688	3.01436	3.47979	3.19009	-0.285009	0.0479817	Solyc11g009090.2	LastExon	UTR3	Intergenic	GO:0000166::nucleotide binding;GO:0003676::nucleic acid binding	4297	3200322	3204136
SL3.0ch03	51472445	51472890	51472672;51472665;51472676;51472677;51472668;51472679	8.49005	8.3461	8.12687	6.77882	6.49114	7.63034	0.256268	0.0479674	Solyc03g078080.3	LastExon	LastExon	UTR3	GO:0005737::cytoplasm;GO:0006221::pyrimidine nucleotide biosynthetic process;GO:0033862::UMP kinase activity	-1868	51474536	51478028
SL3.0ch07	56462014	56462376	56462193;56462194;56462198;56462197;56462200;56462202	7.56301	6.94035	6.92687	8.85246	9.04297	10.8018	-0.421263	0.0479091	Solyc07g042830.3	LastExon	UTR3	Intergenic	GO:0004373::glycogen (starch) synthase activity	10692	56451503	56461766
SL3.0ch09	69897440	69897900	69897700;69897706;69897685;69897682;69897699;69897668	12.1222	11.3908	11.197	8.35403	9.00707	10.4498	0.319706	0.0478894	Solyc09g089660.3	LastIntron	UTR3	Intergenic	GO:0006338::chromatin remodeling;GO:0031011::Ino80 complex	-5983	69891337	69891687
SL3.0ch12	62349943	62350133	62350035	12.3422	8.97501	10.9675	14.1504	15.2112	14.4689	-0.441083	0.0478863	.	.	.	.	.	11245	62338793	62349020
SL3.0ch01	91278844	91279212	91278920;91278913;91279157	3.76514	3.57804	3.6662	3.34575	3.55653	3.38028	0.098534	0.0478637	Solyc01g102650.2	UTR3	Intergenic	Intergenic	.	778	91278250	91278910
SL3.0ch09	16852499	16853053	16852822;16852820;16852831;16852833;16852839;16852832	5.23725	5.02801	4.85943	5.43432	5.40289	5.84364	-0.141287	0.0478464	Solyc09g018730.3	LastExon	LastExon	UTR3	GO:0004843::ubiquitin-specific protease activity;GO:0005622::intracellular;GO:0006511::ubiquitin-dependent protein catabolic process;GO:0016579::protein deubiquitination	2792	16855365	16855568
SL3.0ch02	54130094	54130290	54130176;54130183	1.5869	1.58001	1.59154	1.67749	1.79434	1.79287	-0.145858	0.0478363	Solyc02g092440.3	UTR3	UTR3	UTR3	GO:0005741::mitochondrial outer membrane;GO:0055085::transmembrane transport	471	54129721	54130161
SL3.0ch02	54130094	54130290	54130176;54130183	1.5869	1.58001	1.59154	1.67749	1.79434	1.79287	-0.145858	0.0478363	Solyc02g092430.1	LastExon	Intergenic	Intergenic	GO:0003735::structural constituent of ribosome;GO:0005622::intracellular;GO:0005840::ribosome;GO:0006412::translation;GO:0015934::large ribosomal subunit	471	54129721	54130161
SL3.0ch01	96746708	96746944	96746795;96746799;96746806	1.50007	1.48016	1.51036	1.65826	1.8848	1.79941	-0.250604	0.0478198	Solyc01g110000.3	LastExon	LastExon	UTR3	GO:0004553::hydrolase activity, hydrolyzing O-glycosyl compounds;GO:0005975::carbohydrate metabolic process	3672	96747850	96750498
SL3.0ch07	55715198	55715487	55715330;55715332;55715325;55715335;55715322;55715329	2.68005	2.55634	2.85886	2.99896	3.39798	3.57995	-0.301517	0.0477813	Solyc07g042460.2	UTR3	UTR3	UTR3	GO:0004601::peroxidase activity;GO:0005509::calcium ion binding;GO:0016020::membrane;GO:0016491::oxidoreductase activity;GO:0050664::oxidoreductase activity, acting on NAD(P)H, oxygen as acceptor;GO:0055114::oxidation-reduction process	1261	55714081	55715433
SL3.0ch07	55715198	55715487	55715330;55715332;55715325;55715335;55715322;55715329	2.68005	2.55634	2.85886	2.99896	3.39798	3.57995	-0.301517	0.0477813	Solyc07g042450.3	LastExon	LastExon	Intergenic	.	1261	55714081	55715433
SL3.0ch03	7162909	7163320	7163125;7163123;7163125;7163135;7163141;7163143	7.77158	7.00393	7.35319	5.81513	5.67336	6.80267	0.274772	0.0477152	Solyc03g043660.3	LastIntron	UTR3	UTR3	GO:0004252::serine-type endopeptidase activity;GO:0005515::protein binding;GO:0006508::proteolysis	26259	7162851	7189374
SL3.0ch05	6061078	6061318	6061199;6061194;6061200;6061185	8.38552	7.69373	9.38284	10.4028	10.8285	13.026	-0.428063	0.0476533	Solyc05g012950.2	Exon2	Exon2	Exon2	GO:0008146::sulfotransferase activity	565	6060633	6075147
SL3.0ch06	46211689	46211983	46211813;46211809;46211819;46211824;46211820;46211821	1.952	1.97676	1.97258	2.04336	2.14325	2.15389	-0.103555	0.0476444	Solyc06g074430.3	LastIntron	LastIntron	Intergenic	.	1622	46210214	46211930
SL3.0ch03	54916795	54917251	54917029;54917031;54917031;54917022;54917035;54917045	9.83506	8.9053	8.87165	7.50375	7.46649	8.56236	0.230635	0.0476098	Solyc03g083540.3	LastIntron	LastExon	Intergenic	GO:0000387::spliceosomal snRNP assembly;GO:0005829::cytosol;GO:0005886::plasma membrane;GO:0006821::chloride transport;GO:0006884::cell volume homeostasis;GO:0034709::methylosome;GO:0034715::pICln-Sm protein complex	2164	54917967	54919187
SL3.0ch09	33803136	33803816	33803348;33803360;33803354;33803361;33803358;33803371	13.1818	11.3423	11.4911	8.44787	8.69967	10.7569	0.368108	0.0475565	.	.	.	.	.	-13055	33816531	33818814
SL3.0ch05	20599906	20600237	20600097;20600089;20600086;20600102;20600106;20600105	11.6354	10.7951	11.6418	7.86647	8.54994	10.117	0.360789	0.0475393	Solyc05g018350.3	LastIntron	UTR3	Intergenic	.	-2591	20597322	20597480
SL3.0ch02	44162407	44162873	44162608;44162613;44162602;44162629;44162628;44162642	9.96351	8.51996	8.60348	6.18576	6.35495	8.03178	0.396881	0.0474953	Solyc02g078990.3	LastIntron	LastExon	UTR3	.	-1748	44164388	44180154
SL3.0ch09	28175144	28175521	28175313;28175317;28175322;28175313;28175312;28175322	4.97794	4.97391	4.95401	6.16202	5.88664	6.90924	-0.346919	0.0474628	Solyc09g031750.3	UTR3	UTR3	UTR3	GO:0016021::integral component of membrane;GO:0055085::transmembrane transport	-1704	28173266	28173628
SL3.0ch03	111815	112256	111988;111987;111991;111964;111981;111975	4.08243	3.74793	3.87257	5.92622	6.02421	7.86719	-0.759914	0.0474336	Solyc03g005170.3	LastExon	Intergenic	Intergenic	GO:0005515::protein binding;GO:0008270::zinc ion binding	-2151	114187	115266
SL3.0ch08	1275090	1275371	1275217;1275214;1275218;1275216;1275223;1275213	7.34422	7.58912	7.27262	5.82643	6.10048	6.81026	0.245044	0.0474303	Solyc08g006720.3	LastIntron	UTR3	Intergenic	GO:0004602::glutathione peroxidase activity;GO:0006979::response to oxidative stress;GO:0055114::oxidation-reduction process	4292	1275094	1279523
SL3.0ch06	42591111	42591387	42591246;42591243;42591250;42591248;42591252;42591251	6.58306	7.21375	6.52922	5.84411	5.31936	6.22376	0.225301	0.0474276	Solyc06g068540.3	LastExon	UTR3	UTR3	.	1446	42589803	42590027
SL3.0ch12	66102230	66102616	66102411;66102429;66102416;66102411;66102415;66102454	9.52601	9.78532	10.1799	6.01095	7.30755	8.27262	0.449849	0.0474168	Solyc12g096050.2	LastExon	UTR3	UTR3	GO:0008289::lipid binding	-1498	66093205	66100925
SL3.0ch04	60621346	60621763	60621566;60621567;60621570;60621563;60621562;60621578	5.49445	5.41268	5.37287	4.09043	4.46818	4.8625	0.278598	0.0474153	Solyc04g074550.3	LastIntron	LastExon	UTR3	GO:0004129::cytochrome-c oxidase activity;GO:0005739::mitochondrion	2842	60624149	60624397
SL3.0ch10	40559771	40560267	40560031;40560019;40560034;40560033;40560034;40560032	4.25308	4.1374	4.2465	4.84392	4.64947	5.21658	-0.219141	0.0474006	Solyc10g047360.2	LastIntron	UTR3	Intergenic	GO:0000166::nucleotide binding;GO:0003676::nucleic acid binding	4690	40559805	40564709
SL3.0ch12	59154587	59154841	59154716;59154716;59154714;59154714;59154716;59154718	13.4655	13.0509	15.2536	10.965	9.53847	12.2996	0.348637	0.0473872	Solyc12g042800.2	LastIntron	UTR3	UTR3	.	5512	59154517	59160226
SL3.0ch08	1491564	1491922	1491753;1491745;1491755;1491756;1491752;1491762	7.30046	7.24859	7.20304	6.28627	6.04937	6.75037	0.188638	0.047369	Solyc08g006910.3	Exon17	Exon17	UTR3	GO:0005515::protein binding	4076	1492187	1495819
SL3.0ch03	968744	969064	968894;968905;968920	14.5889	11.5448	14.2745	18.6175	17.75	23.4615	-0.566199	0.0473674	Solyc03g006370.3	Exon1	Intron1	Intron1	.	206	964701	969110
SL3.0ch06	2612487	2612912	2612745;2612741;2612748;2612753;2612757;2612751	3.44058	3.49801	3.49807	3.73799	3.96635	4.10875	-0.178725	0.0473452	Solyc06g008700.3	LastExon	LastExon	UTR3	GO:0005515::protein binding;GO:0036265::RNA (guanine-N7)-methylation	-720	2613420	2620301
SL3.0ch09	63994180	63994532	63994367;63994375;63994375;63994378;63994377;63994383	2.80585	2.85627	2.86817	3.2322	3.71798	3.73768	-0.325307	0.0473015	Solyc09g065610.2	LastExon	UTR3	Intergenic	.	736	63994192	63995092
SL3.0ch07	55484380	55484671	55484502;55484501;55484500;55484493;55484494;55484499	3.04904	3.15904	3.1051	2.65199	2.76667	2.93754	0.156427	0.0472913	Solyc07g042250.3	UTR3	UTR3	UTR3	GO:0005524::ATP binding;GO:0005737::cytoplasm;GO:0006457::protein folding;GO:0046914::transition metal ion binding;GO:1901671::positive regulation of superoxide dismutase activity	2362	55482163	55484987
SL3.0ch02	50036081	50036424	50036246;50036252;50036249;50036254;50036243;50036252	5.4875	4.82735	5.56284	6.30661	6.67898	7.79096	-0.387955	0.0472305	Solyc02g086780.3	LastIntron	LastExon	UTR3	.	2179	50034073	50036558
SL3.0ch06	40563022	40563504	40563237;40563219;40563234;40563224;40563233;40563235	3.35038	3.34595	3.41627	3.55634	3.78475	3.84205	-0.145171	0.0472073	Solyc06g064890.3	LastExon	UTR3	UTR3	GO:0006367::transcription initiation from RNA polymerase II promoter	3319	40562480	40566582
SL3.0ch10	64881295	64881743	64881522;64881522;64881527;64881529;64881534;64881540	9.62602	9.2073	8.9527	7.39566	6.92452	8.43511	0.288158	0.047202	Solyc10g085630.2	UTR3	UTR3	Intergenic	GO:0003860::3-hydroxyisobutyryl-CoA hydrolase activity	-1840	64883359	64886592
SL3.0ch03	69339630	69340302	69339759;69340118;69339764;69340125;69339776;69340124;69340125;69340130;69340137	1.95123	2.11193	2.07104	2.37812	2.70542	2.34871	-0.276924	0.0471877	Solyc03g119170.3	LastExon	LastExon	UTR3	.	1488	69341230	69341454
SL3.0ch11	2134023	2134255	2134141;2134145;2134150;2134156	3.99966	3.35862	3.78809	2.73673	3.12885	3.20358	0.297534	0.0471402	Solyc11g007910.2	LastExon	UTR3	UTR3	GO:0005515::protein binding;GO:0008270::zinc ion binding	7439	2133914	2141578
SL3.0ch08	64296379	64296762	64296595;64296583;64296593;64296593;64296600;64296604	3.82622	4.17205	4.02795	5.18434	4.93776	6.07355	-0.429422	0.0471339	Solyc08g081050.3	LastExon	LastExon	UTR3	GO:0003682::chromatin binding;GO:0006351::transcription, DNA-templated	-3672	64300243	64304853
SL3.0ch02	40129295	40129577	40129443;40129431;40129443;40129447;40129439;40129449	6.20504	5.49885	5.81535	7.74132	7.88903	9.79066	-0.537081	0.047117	Solyc02g069750.2	LastIntron	UTR3	UTR3	GO:0005524::ATP binding	9481	40129224	40138917
SL3.0ch05	20217435	20217786	20217622;20217621;20217627;20217626;20217630;20217632	3.70986	3.73431	3.64142	4.54459	4.56895	5.32323	-0.381061	0.0470783	Solyc05g018210.3	LastExon	UTR3	UTR3	.	6247	20217292	20223858
SL3.0ch07	1927315	1927583	1927417;1927420;1927438	1.67979	1.85144	1.8036	1.98168	2.35316	2.28528	-0.311417	0.0470685	Solyc07g007170.3	LastExon	UTR3	UTR3	.	1485	1927233	1928934
SL3.0ch06	37409641	37409980	37409789;37409796;37409797;37409792;37409793;37409802	6.24867	5.76202	5.70502	4.48161	3.71738	5.07592	0.416326	0.0470513	Solyc06g054550.3	LastExon	UTR3	Intergenic	GO:0006629::lipid metabolic process	-2152	37402952	37407658
SL3.0ch01	3560117	3560488	3560293;3560292;3560294;3560291;3560292;3560299	3.17727	3.3785	3.25065	3.01285	3.00365	3.03911	0.114916	0.0470435	Solyc01g009420.3	LastExon	LastExon	UTR3	GO:0003824::catalytic activity;GO:0050662::coenzyme binding	4652	3555650	3560574
SL3.0ch01	3560117	3560488	3560293;3560292;3560294;3560291;3560292;3560299	3.17727	3.3785	3.25065	3.01285	3.00365	3.03911	0.114916	0.0470435	Solyc01g009430.3	LastIntron	LastIntron	LastIntron	.	4652	3555650	3560574
SL3.0ch06	42051226	42051526	42051371;42051366;42051379;42051366;42051379;42051376	4.54731	4.09898	4.32773	3.51956	3.82059	4.00205	0.193926	0.046998	Solyc06g066740.2	Exon2	Exon3	Exon4	GO:0005643::nuclear pore;GO:0046907::intracellular transport	1701	42049675	42051894
SL3.0ch07	64194006	64194660	64194215;64194213;64194417;64194413;64194220;64194399;64194421	7.56512	6.9947	7.10604	8.7244	8.49449	10.0318	-0.330869	0.0469976	Solyc07g056220.3	LastExon	UTR3	UTR3	GO:0005515::protein binding;GO:0005737::cytoplasm;GO:0006886::intracellular protein transport;GO:0007033::vacuole organization	-7185	64185946	64187148
SL3.0ch10	64950150	64950354	64950246	10.012	9.20833	8.43698	6.28455	5.9801	8.11997	0.440178	0.0469951	Solyc10g085750.2	UTR3	UTR3	Intergenic	GO:0000166::nucleotide binding;GO:0003676::nucleic acid binding;GO:0003723::RNA binding	5581	64950238	64955833
SL3.0ch11	55544634	55545025	55544835;55544839;55544848;55544840;55544844;55544843	6.19694	5.92629	6.03443	6.94404	6.57759	7.38145	-0.203137	0.0469918	Solyc11g071920.2	LastExon	LastExon	UTR3	GO:0005515::protein binding;GO:0016787::hydrolase activity	7455	55545657	55552285
SL3.0ch11	55749452	55749797	55749612;55749643;55749633;55749646;55749643;55749639	1.48047	1.61223	1.56009	1.78053	2.02174	1.77018	-0.260217	0.0469862	Solyc11g072240.2	LastExon	Intergenic	Intergenic	GO:0005509::calcium ion binding	2242	55749727	55751867
SL3.0ch10	47985082	47985583	47985324;47985344;47985345;47985349;47985352;47985358	11.8589	10.9766	11.2566	9.16351	9.13398	10.576	0.239694	0.0468849	Solyc10g050170.2	LastIntron	UTR3	UTR3	GO:0005515::protein binding;GO:0008270::zinc ion binding	-10104	47995437	47995592
SL3.0ch04	66336770	66337097	66336948;66336940;66336950;66336941;66336944;66336949	4.1156	4.07239	4.02813	3.65483	3.79961	3.90559	0.104819	0.0468537	Solyc04g082630.3	LastIntron	UTR3	UTR3	GO:0006006::glucose metabolic process;GO:0016620::oxidoreductase activity, acting on the aldehyde or oxo group of donors, NAD or NADP as acceptor;GO:0050661::NADP binding;GO:0051287::NAD binding;GO:0055114::oxidation-reduction process	-1106	66323886	66335827
SL3.0ch07	64987924	64988234	64988075;64988090;64988098;64988079;64988087;64988111	3.44587	3.39111	3.43639	3.59901	3.69381	3.83624	-0.115421	0.0468342	Solyc07g061990.3	LastExon	UTR3	UTR3	GO:0008299::isoprenoid biosynthetic process;GO:0015979::photosynthesis;GO:0016765::transferase activity, transferring alkyl or aryl (other than methyl) groups	4501	64987762	64992580
SL3.0ch08	60843829	60844161	60843990;60843999;60844005;60844003;60844009;60844012	11.1775	10.358	11.1892	8.36112	8.05384	9.90734	0.314093	0.0467719	Solyc08g076810.3	Exon21	Intron21	Intron21	GO:0003824::catalytic activity;GO:0005515::protein binding;GO:0006506::GPI anchor biosynthetic process;GO:0008270::zinc ion binding;GO:0016021::integral component of membrane;GO:0016746::transferase activity, transferring acyl groups;GO:0046983::protein dimerization activity;GO:0050662::coenzyme binding	-7133	60851128	60854252
SL3.0ch03	29491115	29491526	29491312;29491313;29491313;29491321;29491318;29491317	4.71361	4.47481	4.75335	5.48499	5.59365	6.41491	-0.32741	0.0467571	Solyc03g059010.3	UTR3	UTR3	UTR3	.	6638	29484682	29484855
SL3.0ch01	85312060	85312426	85312210;85312213;85312214;85312211;85312209;85312221	5.48486	5.11878	5.33318	5.87978	6.60096	6.84656	-0.278276	0.0467461	Solyc01g091900.3	LastIntron	LastExon	UTR3	.	6251	85305992	85312478
SL3.0ch03	64028461	64028683	64028561;64028569	5.17437	4.15868	3.56665	5.46093	6.08998	6.46143	-0.481649	0.0467424	Solyc03g111973.1	LastExon	UTR3	UTR3	GO:0005506::iron ion binding;GO:0016705::oxidoreductase activity, acting on paired donors, with incorporation or reduction of molecular oxygen;GO:0020037::heme binding;GO:0055114::oxidation-reduction process	-316	64027789	64028256
SL3.0ch08	60254555	60254933	60254745;60254736;60254739;60254747;60254738;60254742	5.61157	5.35371	5.27254	3.82083	4.09777	4.81624	0.350576	0.0467387	Solyc08g076090.3	LastExon	UTR3	UTR3	.	-909	60248425	60253835
SL3.0ch03	61777355	61777622	61777479;61777471;61777493;61777467;61777488	3.06415	3.45747	3.65694	2.58413	2.87074	2.7825	0.305278	0.0466987	Solyc03g097970.3	UTR3	UTR3	UTR3	GO:0005783::endoplasmic reticulum;GO:0006886::intracellular protein transport;GO:0016021::integral component of membrane	4084	61773404	61778179
SL3.0ch03	61777355	61777622	61777479;61777471;61777493;61777467;61777488	3.06415	3.45747	3.65694	2.58413	2.87074	2.7825	0.305278	0.0466987	Solyc03g097980.3	UTR3	UTR3	UTR3	GO:0003924::GTPase activity;GO:0004871::signal transducer activity;GO:0007165::signal transduction;GO:0007186::G-protein coupled receptor signaling pathway;GO:0019001::guanyl nucleotide binding;GO:0031683::G-protein beta/gamma-subunit complex binding	4084	61773404	61778179
SL3.0ch12	218281	218515	218395;218399;218403;218405;218401;218408	3.13307	3.54545	3.41089	4.12426	5.029	5.37135	-0.525657	0.0466958	Solyc12g005360.2	Intergenic	Intergenic	Exon1	GO:0004672::protein kinase activity;GO:0005524::ATP binding;GO:0006468::protein phosphorylation	-71	218469	220313
SL3.0ch12	218281	218515	218395;218399;218403;218405;218401;218408	3.13307	3.54545	3.41089	4.12426	5.029	5.37135	-0.525657	0.0466958	Solyc12g005350.2	LastExon	LastExon	UTR3	GO:0003824::catalytic activity;GO:0050662::coenzyme binding	-71	218469	220313
SL3.0ch03	9241185	9241411	9241292;9241298;9241301	8.45125	8.31645	8.40981	5.66483	5.58289	7.15337	0.452345	0.0466765	Solyc03g044430.3	LastExon	LastExon	UTR3	GO:0004514::nicotinate-nucleotide diphosphorylase (carboxylating) activity;GO:0004516::nicotinate phosphoribosyltransferase activity;GO:0009435::NAD biosynthetic process;GO:0019358::nicotinate nucleotide salvage	10242	9231056	9241548
SL3.0ch11	10099553	10099790	10099660;10099666	2.24796	2.36984	2.41666	2.9101	3.19181	2.68121	-0.320294	0.0466609	.	.	.	.	.	-41169	10051045	10058502
SL3.0ch02	44374526	44375001	44374792;44374787;44374791;44374809;44374807;44374794	4.03532	3.54721	3.84209	4.40047	4.36213	5.03336	-0.272098	0.0466567	Solyc02g079210.3	LastExon	UTR3	UTR3	.	3551	44371212	44372942
SL3.0ch12	54711304	54711589	54711458;54711459;54711459;54711456;54711456;54711459	1.65894	1.5768	1.50578	2.02152	2.08865	1.76128	-0.308364	0.0466321	Solyc12g040390.2	UTR5	UTR5	Exon1	GO:0005515::protein binding;GO:0008270::zinc ion binding	276	54711170	54713662
SL3.0ch02	34750554	34750808	34750676;34750676;34750676;34750668;34750672;34750676	11.7475	10.8899	10.8889	9.20091	8.96432	10.4248	0.229782	0.0465277	Solyc02g062515.1	UTR5	Intron1	Intron1	.	191	34750490	34761155
SL3.0ch02	34750554	34750808	34750676;34750676;34750676;34750668;34750672;34750676	11.7475	10.8899	10.8889	9.20091	8.96432	10.4248	0.229782	0.0465277	Solyc02g062520.3	LastExon	UTR3	UTR3	GO:0001522::pseudouridine synthesis;GO:0003723::RNA binding;GO:0009451::RNA modification;GO:0009982::pseudouridine synthase activity	191	34750490	34761155
SL3.0ch05	64101537	64101910	64101729;64101721;64101719;64101715;64101722;64101723	6.39735	6.07369	6.34615	6.94116	7.43941	7.97216	-0.248399	0.0465204	Solyc05g053130.3	LastIntron	UTR3	Intergenic	GO:0005515::protein binding	15913	64085810	64101897
SL3.0ch09	66759358	66759624	66759448;66759446;66759469;66759470	1.79259	1.78236	2.05547	2.17095	2.25966	2.26236	-0.249403	0.0465009	Solyc09g074520.3	UTR3	UTR3	UTR3	GO:0005515::protein binding	3819	66755672	66759654
SL3.0ch07	67526794	67527048	67526917;67526920;67526922;67526919;67526922;67526921	3.13784	3.12554	3.2976	3.66804	4.17601	4.40032	-0.356889	0.0464988	Solyc07g065740.3	LastExon	Intergenic	Intergenic	.	-535	67524506	67526386
SL3.0ch09	69352249	69352544	69352416;69352419;69352414;69352410;69352415;69352418	9.84284	8.56059	7.91229	11.2339	10.4494	13.022	-0.399233	0.0464629	.	.	.	.	.	5894	69346502	69351760
SL3.0ch08	61296713	61296982	61296852;61296846;61296846;61296851;61296849;61296852	2.76965	2.47894	2.6989	3.15378	3.93974	3.91267	-0.469745	0.0464255	Solyc08g077250.3	LastExon	UTR3	UTR3	GO:0005639::integral component of nuclear inner membrane	-3407	61285966	61293440
SL3.0ch10	34840945	34841474	34841183;34841175;34841182;34841165;34841174;34841169	5.27053	4.94778	5.24877	6.85737	6.8515	8.42253	-0.516894	0.0464169	Solyc10g045620.2	LastExon	UTR3	UTR3	.	2242	34840858	34843452
SL3.0ch12	4667622	4667888	4667750;4667752;4667750;4667748;4667752;4667744	8.03731	7.13796	7.37676	10.3914	9.2229	11.833	-0.479676	0.0463694	Solyc12g013880.2	LastIntron	UTR3	UTR3	GO:0003677::DNA binding;GO:0005664::nuclear origin of replication recognition complex;GO:0006260::DNA replication	11809	4655946	4664265
SL3.0ch07	65666772	65667043	65666905;65666918;65666932	2.82061	2.60408	2.64785	2.13743	2.49995	2.28601	0.221546	0.046369	Solyc07g062903.1	Intron1	Exon3	Exon4	.	936	65665971	65677913
SL3.0ch07	65666772	65667043	65666905;65666918;65666932	2.82061	2.60408	2.64785	2.13743	2.49995	2.28601	0.221546	0.046369	Solyc07g062910.3	Intron1	Intron1	Intron1	.	936	65665971	65677913
SL3.0ch01	87697616	87697862	87697836	1.23224	1.33129	1.43241	1.08567	1.1934	1.08553	0.2481	0.0463521	Solyc01g096830.3	LastExon	LastExon	LastExon	GO:0000166::nucleotide binding;GO:0006812::cation transport;GO:0016021::integral component of membrane;GO:0016887::ATPase activity;GO:0046872::metal ion binding	5362	87692377	87698141
SL3.0ch01	87697616	87697862	87697836	1.23224	1.33129	1.43241	1.08567	1.1934	1.08553	0.2481	0.0463521	Solyc01g096820.3	UTR3	UTR3	UTR3	GO:0004672::protein kinase activity;GO:0005509::calcium ion binding;GO:0005524::ATP binding;GO:0006468::protein phosphorylation	5362	87692377	87698141
SL3.0ch08	55404018	55404235	55404112;55404130	1.45675	1.5803	1.41977	1.83425	2.11562	2.36994	-0.503867	0.0463458	Solyc08g066600.3	UTR3	UTR3	Intergenic	.	3086	55401040	55403984
SL3.0ch05	65893906	65894169	65894033;65894039;65894043;65894027;65894046;65894034	4.47307	3.7526	3.87707	4.59888	4.82081	5.31895	-0.28427	0.0462981	Solyc05g055380.2	Exon4	Intron4	LastExon	.	943	65893094	65893345
SL3.0ch11	192474	192841	192635;192644;192645;192638;192646;192647	5.16084	5.06863	4.75064	4.43531	4.49092	4.69575	0.137113	0.0462494	Solyc11g005220.2	LastIntron	LastExon	Intergenic	GO:0006810::transport;GO:0006886::intracellular protein transport;GO:0008565::protein transporter activity;GO:0015031::protein transport;GO:0016192::vesicle-mediated transport;GO:0030117::membrane coat	2108	193139	194766
SL3.0ch12	123944	124270	124118;124128;124124;124120;124125;124124	5.40785	5.32196	5.15819	4.18517	4.06633	4.81918	0.281603	0.0462442	Solyc12g005180.2	LastExon	UTR3	UTR3	.	-1686	119885	122421
SL3.0ch01	93766665	93767039	93766840;93766833;93766838;93766830;93766842;93766832	7.10522	6.50638	6.78192	5.55054	5.05403	6.18091	0.280897	0.046233	Solyc01g105820.3	LastExon	LastExon	UTR3	.	1601	93767449	93768453
SL3.0ch03	69226073	69226426	69226260;69226265;69226262;69226263;69226263;69226260	7.15615	6.03128	6.34444	4.59797	4.6222	5.80382	0.378562	0.0462093	Solyc03g119030.3	Intron4	Intron5	Intron6	.	1005	69225244	69226114
SL3.0ch03	69226073	69226426	69226260;69226265;69226262;69226263;69226263;69226260	7.15615	6.03128	6.34444	4.59797	4.6222	5.80382	0.378562	0.0462093	Solyc03g119020.2	UTR3	Intergenic	Intergenic	.	1005	69225244	69226114
SL3.0ch10	50874626	50874883	50874745;50874747;50874753;50874749;50874753	3.81082	3.45393	3.5709	4.37966	4.04544	4.77912	-0.285213	0.046195	Solyc10g050850.2	LastExon	UTR3	UTR3	GO:0003824::catalytic activity;GO:0006012::galactose metabolic process;GO:0008108::UDP-glucose:hexose-1-phosphate uridylyltransferase activity;GO:0008270::zinc ion binding	8698	50874624	50883453
SL3.0ch08	65293873	65294435	65294056;65294286;65294049;65294312;65294069;65294295;65294052;65294064;65294073	5.68954	5.1789	5.09328	4.37876	4.46896	4.9354	0.211714	0.0461642	Solyc08g082345.1	UTR3	UTR3	UTR3	.	1956	65292198	65294518
SL3.0ch09	71677448	71677692	71677567;71677571;71677569;71677572;71677580;71677575	9.83247	8.12625	8.9779	6.41317	6.76163	7.95044	0.350601	0.04616	Solyc09g092030.3	LastIntron	UTR3	UTR3	.	6658	71677341	71684228
SL3.0ch03	65227845	65228179	65227998;65228005;65227996;65228002;65228004;65228011	6.80321	7.10548	7.22793	8.73417	9.24227	10.7166	-0.440955	0.0461303	Solyc03g113660.3	LastIntron	LastExon	Intergenic	.	1577	65226435	65228165
SL3.0ch03	65227845	65228179	65227998;65228005;65227996;65228002;65228004;65228011	6.80321	7.10548	7.22793	8.73417	9.24227	10.7166	-0.440955	0.0461303	Solyc03g113670.3	LastIntron	LastExon	Intergenic	.	1577	65226435	65228165
SL3.0ch07	58528297	58528544	58528414;58528406;58528401;58528413;58528405;58528399	2.34362	2.5416	2.48965	2.63216	2.96869	2.89032	-0.203345	0.0461119	Solyc07g045290.3	UTR3	UTR3	UTR3	GO:0003824::catalytic activity;GO:0008152::metabolic process	3811	58528723	58532232
SL3.0ch09	70409481	70409843	70409669;70409674;70409669;70409669;70409674;70409672	3.80094	3.69646	3.89251	4.29418	4.19542	4.69558	-0.211161	0.0460828	Solyc09g090410.3	Exon2	UTR3	UTR3	GO:0003735::structural constituent of ribosome;GO:0005622::intracellular;GO:0005840::ribosome;GO:0006412::translation	2990	70408272	70412652
SL3.0ch10	61599023	61599333	61599180;61599181;61599184;61599181;61599179;61599189	9.71914	9.99234	9.36892	12.559	13.2857	15.7718	-0.517111	0.0460098	Solyc10g080070.2	UTR3	UTR3	UTR3	GO:0005525::GTP binding	3925	61595253	61605728
SL3.0ch10	61599023	61599333	61599180;61599181;61599184;61599181;61599179;61599189	9.71914	9.99234	9.36892	12.559	13.2857	15.7718	-0.517111	0.0460098	Solyc10g080080.2	LastIntron	UTR3	UTR3	GO:0004791::thioredoxin-disulfide reductase activity;GO:0005737::cytoplasm;GO:0016491::oxidoreductase activity;GO:0019430::removal of superoxide radicals;GO:0045454::cell redox homeostasis;GO:0055114::oxidation-reduction process	3925	61595253	61605728
SL3.0ch11	864792	864999	864894	1.44286	1.51807	1.21843	1.74564	2.00574	1.64512	-0.368745	0.0460028	Solyc11g006080.2	Exon4	Exon4	Exon4	.	-2487	861881	862408
SL3.0ch04	7066548	7067105	7066920;7066927;7066945;7066939;7066945;7066949	3.76451	3.91628	3.84847	4.46098	4.23776	4.7838	-0.225793	0.0459568	Solyc04g016260.3	LastExon	Intergenic	Intergenic	GO:0000166::nucleotide binding;GO:0005388::calcium-transporting ATPase activity;GO:0005516::calmodulin binding;GO:0005524::ATP binding;GO:0016020::membrane;GO:0016021::integral component of membrane;GO:0046872::metal ion binding;GO:0070588::calcium ion transmembrane transport	164	7066662	7067107
SL3.0ch04	7066548	7067105	7066920;7066927;7066945;7066939;7066945;7066949	3.76451	3.91628	3.84847	4.46098	4.23776	4.7838	-0.225793	0.0459568	Solyc04g016270.2	Intergenic	UTR5	UTR3	.	164	7066662	7067107
SL3.0ch09	62002792	62003035	62002920;62002947;62002929;62002960	1.63528	1.58451	1.83514	1.85036	2.11864	2.02935	-0.246875	0.0458895	Solyc09g064500.3	LastExon	UTR3	UTR3	GO:0009523::photosystem II;GO:0009654::photosystem II oxygen evolving complex;GO:0015979::photosynthesis;GO:0016020::membrane	1410	62002733	62004324
SL3.0ch01	85429684	85430128	85429935;85429934;85429931;85429939;85429934;85429957	3.16824	3.15429	3.24125	2.54701	2.85273	2.86622	0.210399	0.0458746	Solyc01g093970.4	LastExon	LastExon	Intergenic	GO:0016757::transferase activity, transferring glycosyl groups;GO:0047262::polygalacturonate 4-alpha-galacturonosyltransferase activity	-1876	85431782	85433730
SL3.0ch02	47780683	47780983	47780819;47780822;47780822;47780822;47780822;47780819	3.60409	3.48492	3.10785	3.77121	3.93142	4.23285	-0.227132	0.0458518	Solyc02g084000.3	UTR3	UTR3	UTR3	GO:0006355::regulation of transcription, DNA-templated	3283	47777550	47783084
SL3.0ch11	55272508	55272965	55272830;55272817;55272839	2.87918	2.86912	2.44083	3.32432	3.3789	3.3883	-0.301362	0.0458331	Solyc11g071540.2	LastExon	LastExon	UTR3	.	-2088	55274825	55279218
SL3.0ch11	53138938	53139216	53139090;53139088;53139086;53139088;53139087;53139090	2.96772	2.97726	3.04236	3.08752	3.16915	3.24791	-0.0807277	0.0458196	Solyc11g067090.2	UTR3	UTR3	UTR3	GO:0000413::protein peptidyl-prolyl isomerization;GO:0003755::peptidyl-prolyl cis-trans isomerase activity;GO:0005515::protein binding;GO:0006457::protein folding	1854	53136315	53140931
SL3.0ch11	53138938	53139216	53139090;53139088;53139086;53139088;53139087;53139090	2.96772	2.97726	3.04236	3.08752	3.16915	3.24791	-0.0807277	0.0458196	Solyc11g067100.2	LastIntron	UTR3	UTR3	GO:0003735::structural constituent of ribosome;GO:0005622::intracellular;GO:0005840::ribosome;GO:0006414::translational elongation	1854	53136315	53140931
SL3.0ch11	50247868	50248294	50248078;50248062;50248081;50248070;50248072;50248071	7.01136	6.64186	6.651	5.87276	5.63724	6.37833	0.182761	0.0458038	Solyc11g064790.2	LastIntron	UTR3	Intergenic	GO:0004190::aspartic-type endopeptidase activity;GO:0016021::integral component of membrane	-1330	50243322	50246751
SL3.0ch03	64553526	64554085	64553681;64553948;64553680;64553966;64553680;64553987;64553665;64553977;64553661;64553972;64553675;64553979	5.29087	4.77695	4.60288	5.596	6.20228	6.84383	-0.345627	0.0457923	Solyc03g112720.3	LastExon	LastExon	UTR3	.	2617	64551188	64554178
SL3.0ch04	447132	447381	447355;447321;447301;447314;447312	1.08801	1.221	1.22048	1.33672	1.48994	1.3173	-0.231552	0.045759	Solyc04g005680.3	LastExon	UTR3	UTR3	GO:0003723::RNA binding;GO:0003735::structural constituent of ribosome;GO:0005622::intracellular;GO:0006412::translation;GO:0015935::small ribosomal subunit;GO:0019843::rRNA binding	2309	446924	449566
SL3.0ch02	55299305	55299593	55299441;55299442;55299453;55299452;55299455;55299455	3.81487	3.58146	3.62965	4.19335	4.69271	4.99859	-0.332585	0.0457563	Solyc02g093990.3	UTR3	UTR3	UTR3	GO:0005524::ATP binding;GO:0006139::nucleobase-containing compound metabolic process;GO:0019205::nucleobase-containing compound kinase activity	2199	55298189	55301648
SL3.0ch02	55299305	55299593	55299441;55299442;55299453;55299452;55299455;55299455	3.81487	3.58146	3.62965	4.19335	4.69271	4.99859	-0.332585	0.0457563	Solyc02g093980.3	LastExon	LastExon	UTR3	.	2199	55298189	55301648
SL3.0ch05	59666203	59666563	59666393;59666386;59666393;59666388;59666389;59666391	5.51679	5.61199	5.57086	4.803	4.67962	5.19608	0.186093	0.0457214	Solyc05g046390.3	LastIntron	UTR3	UTR3	.	-1064	59665020	59665319
SL3.0ch02	49911400	49911875	49911625;49911623;49911623;49911616;49911619;49911622	9.40961	9.48764	9.18061	7.87427	8.20036	8.79267	0.175182	0.0456939	Solyc02g086610.3	LastIntron	LastExon	UTR3	GO:0000287::magnesium ion binding;GO:0004450::isocitrate dehydrogenase (NADP+) activity;GO:0006102::isocitrate metabolic process;GO:0016616::oxidoreductase activity, acting on the CH-OH group of donors, NAD or NADP as acceptor;GO:0051287::NAD binding;GO:0055114::oxidation-reduction process	5249	49906388	49911948
SL3.0ch01	92867074	92867381	92867246;92867245;92867239;92867243;92867240;92867245	3.57966	3.51067	3.43501	3.9582	4.01736	4.44377	-0.23872	0.0456911	Solyc01g104510.3	LastExon	UTR3	UTR3	GO:0005515::protein binding	4722	92867032	92871950
SL3.0ch06	1665279	1665565	1665422;1665424;1665417;1665420;1665418;1665422	2.38787	2.47757	2.33036	3.04991	2.93915	2.64434	-0.262773	0.045688	Solyc06g007660.2	Intron2	Exon3	Intron3	.	1406	1662627	1666828
SL3.0ch07	3973281	3973654	3973469;3973459;3973459;3973461;3973462;3973469	3.4194	3.3094	3.33002	4.03289	3.77909	4.34542	-0.273373	0.0456647	Solyc07g008950.3	LastExon	UTR3	UTR3	GO:0000049::tRNA binding;GO:0000166::nucleotide binding;GO:0004812::aminoacyl-tRNA ligase activity;GO:0004825::methionine-tRNA ligase activity;GO:0005524::ATP binding;GO:0005737::cytoplasm;GO:0006418::tRNA aminoacylation for protein translation;GO:0006431::methionyl-tRNA aminoacylation	9560	3973209	3983028
SL3.0ch02	43368393	43368800	43368596;43368607;43368606;43368601;43368613;43368609	12.7202	10.5766	10.7241	7.22409	7.13123	9.81724	0.493053	0.0456576	Solyc02g078010.3	LastExon	UTR3	Intergenic	GO:0005515::protein binding	-1059	43364239	43367537
SL3.0ch10	21006864	21007215	21007025;21007023;21007024;21007024;21007024;21007030	3.78002	3.63523	3.83085	3.99343	4.3932	4.39998	-0.18521	0.0455678	Solyc10g039290.2	UTR3	UTR3	UTR3	GO:0005215::transporter activity;GO:0006810::transport;GO:0016020::membrane	3752	21005022	21010792
SL3.0ch10	21006864	21007215	21007025;21007023;21007024;21007024;21007024;21007030	3.78002	3.63523	3.83085	3.99343	4.3932	4.39998	-0.18521	0.0455678	Solyc10g039280.2	LastExon	LastExon	UTR3	GO:0004725::protein tyrosine phosphatase activity;GO:0006470::protein dephosphorylation;GO:0008138::protein tyrosine/serine/threonine phosphatase activity;GO:0016311::dephosphorylation;GO:0016791::phosphatase activity	3752	21005022	21010792
SL3.0ch01	87719387	87719706	87719511;87719532;87719537	5.16914	4.43943	5.63382	5.92751	6.53089	6.60747	-0.322904	0.0455548	Solyc01g096850.3	UTR3	UTR3	UTR3	GO:0006355::regulation of transcription, DNA-templated;GO:0008270::zinc ion binding	-1738	87714461	87717808
SL3.0ch01	3009283	3009654	3009477;3009477;3009482;3009480;3009477;3009476	6.46659	5.85633	6.09642	4.97898	4.75763	5.66787	0.257871	0.0454761	Solyc01g009070.3	LastExon	UTR3	UTR3	GO:0003677::DNA binding	5364	3009220	3014833
SL3.0ch05	5844295	5844555	5844415;5844418;5844423;5844425;5844418;5844416	6.39152	6.09557	6.31202	5.4726	4.59154	5.36746	0.284777	0.0454741	Solyc05g012650.3	LastExon	Intergenic	Intergenic	.	3902	5844438	5848327
SL3.0ch06	42353897	42354442	42354227;42354218;42354219;42354215;42354214;42354230	2.57088	2.62686	2.81116	2.91229	3.0681	2.86041	-0.142572	0.0454629	Solyc06g068140.3	LastExon	LastExon	UTR3	GO:0003677::DNA binding;GO:0005634::nucleus	1545	42354556	42355715
SL3.0ch02	34570400	34570934	34570777;34570698;34570535;34570777;34570753;34570758;34570746	3.20342	3.43045	3.63657	3.79552	4.17867	3.81644	-0.199143	0.0453487	Solyc02g062420.3	LastExon	LastExon	UTR3	.	-423	34571090	34581960
SL3.0ch03	50058559	50058943	50058711;50058728;50058723;50058758;50058731;50058747	9.47836	9.0591	8.79531	13.8453	12.2177	16.1477	-0.626976	0.0453291	Solyc03g077950.2	LastExon	UTR3	UTR3	.	2393	50058381	50061144
SL3.0ch06	36498324	36498634	36498496;36498495;36498489;36498491;36498491;36498495	3.16672	2.94741	2.74267	3.50522	3.6376	4.243	-0.36238	0.0452981	Solyc06g053585.1	Exon7	UTR3	LastIntron	GO:0016491::oxidoreductase activity;GO:0055114::oxidation-reduction process	-4646	36491871	36493833
SL3.0ch01	4142370	4142628	4142485;4142489;4142488;4142488;4142489;4142492	3.11391	2.95216	3.21244	3.52397	3.79584	4.17991	-0.309635	0.0452969	Solyc01g009780.3	LastIntron	LastExon	UTR3	.	3249	4139250	4142714
SL3.0ch05	64768369	64768616	64768484;64768493;64768497	3.06767	3.4016	2.85448	3.47213	3.73518	3.90792	-0.253556	0.0452734	Solyc05g053900.3	UTR3	UTR3	UTR3	GO:0004190::aspartic-type endopeptidase activity;GO:0006508::proteolysis	-1149	64765664	64767343
SL3.0ch01	86273388	86274039	86273624;86273610;86273606;86273896;86273624;86273615;86273881;86273624;86273883	4.83404	4.69336	4.6481	5.59286	5.42691	6.21875	-0.282237	0.045271	Solyc01g095020.3	LastExon	LastExon	UTR3	.	10612	86276351	86284326
SL3.0ch01	66349361	66349848	66349696;66349690;66349699;66349695;66349697;66349692	5.42538	4.88189	5.12574	6.32488	6.02444	7.2233	-0.342817	0.0452546	Solyc01g058390.3	LastIntron	UTR3	UTR3	GO:0004335::galactokinase activity;GO:0005524::ATP binding;GO:0005737::cytoplasm;GO:0006012::galactose metabolic process;GO:0008152::metabolic process;GO:0016301::kinase activity;GO:0016773::phosphotransferase activity, alcohol group as acceptor;GO:0046835::carbohydrate phosphorylation	5715	66347646	66355320
SL3.0ch02	41352738	41352959	41352832	1.5401	1.45247	1.47388	1.73608	1.90076	1.66233	-0.246636	0.0452267	Solyc02g071285.1	UTR3	UTR3	UTR3	.	-536	41353385	41353540
SL3.0ch04	51100609	51101123	51100828;51100830;51100833;51100839;51100842;51100847	4.04169	4.1428	4.17899	4.47568	4.82688	5.0047	-0.210663	0.0451908	Solyc04g051850.3	LastExon	LastExon	UTR3	.	-1311	51102177	51109638
SL3.0ch02	43178030	43178375	43178202;43178204;43178199;43178203;43178195;43178206	12.0466	10.9155	10.5564	9.12046	8.51081	10.1711	0.269748	0.0451861	Solyc02g077730.3	LastIntron	LastExon	Intergenic	.	2497	43175705	43178369
SL3.0ch01	90736256	90736459	90736351	7.54212	5.74412	5.54948	8.38643	8.97295	9.09131	-0.489834	0.0451365	.	.	.	.	.	2642	90736833	90739000
SL3.0ch07	61737130	61737493	61737282;61737291;61737293;61737292;61737303;61737311	3.63308	3.54739	3.37184	3.7329	3.75786	3.92703	-0.113725	0.0451279	Solyc07g053160.3	UTR3	UTR3	UTR3	.	1283	61736067	61738595
SL3.0ch05	63194499	63194847	63194663;63194667;63194671;63194666;63194666;63194668	4.39973	4.39843	4.41677	3.52989	3.60036	4.01685	0.245501	0.0451254	Solyc05g051994.1	UTR3	UTR3	UTR3	GO:0000166::nucleotide binding;GO:0000398::mRNA splicing, via spliceosome;GO:0003676::nucleic acid binding;GO:0003723::RNA binding;GO:0045131::pre-mRNA branch point binding	1531	63193142	63193973
SL3.0ch01	86388980	86389357	86389148;86389153;86389155;86389156;86389157;86389158	9.3184	9.2624	8.74779	11.8914	11.6079	14.1634	-0.462724	0.0450974	Solyc01g095120.3	LastIntron	UTR3	UTR3	GO:0006508::proteolysis;GO:0008233::peptidase activity	5489	86384401	86394658
SL3.0ch01	86388980	86389357	86389148;86389153;86389155;86389156;86389157;86389158	9.3184	9.2624	8.74779	11.8914	11.6079	14.1634	-0.462724	0.0450974	Solyc01g095130.3	LastIntron	UTR3	UTR3	GO:0019789::SUMO ligase activity	5489	86384401	86394658
SL3.0ch12	56430262	56430825	56430410;56430388;56430427;56430418;56430398;56430784;56430398;56430781	2.27673	2.33261	2.37518	2.68595	2.93873	3.17194	-0.33279	0.0450966	Solyc12g041880.2	Exon10	Exon10	UTR3	.	2977	56428183	56433521
SL3.0ch12	56430262	56430825	56430410;56430388;56430427;56430418;56430398;56430784;56430398;56430781	2.27673	2.33261	2.37518	2.68595	2.93873	3.17194	-0.33279	0.0450966	Solyc12g041890.2	Exon7	UTR3	UTR3	GO:0005634::nucleus;GO:0006281::DNA repair;GO:0030915::Smc5-Smc6 complex	2977	56428183	56433521
SL3.0ch02	48964063	48964510	48964268;48964270;48964265;48964271;48964281;48964283	5.45936	5.07566	5.29965	6.1311	5.89353	6.75015	-0.24571	0.0450866	Solyc02g085420.3	LastIntron	UTR3	UTR3	GO:0000166::nucleotide binding;GO:0003676::nucleic acid binding;GO:0030619::U1 snRNA binding	2843	48961443	48961610
SL3.0ch07	66124481	66124951	66124710;66124714;66124740;66124729;66124738;66124748	6.41403	6.26965	6.26158	7.46306	7.89018	8.78451	-0.349455	0.0450622	Solyc07g063540.3	UTR3	Intergenic	Intergenic	.	3253	66124872	66127969
SL3.0ch07	66124481	66124951	66124710;66124714;66124740;66124729;66124738;66124748	6.41403	6.26965	6.26158	7.46306	7.89018	8.78451	-0.349455	0.0450622	Solyc07g063530.3	LastIntron	UTR3	Intergenic	.	3253	66124872	66127969
SL3.0ch07	57618122	57618530	57618335;57618340;57618338;57618342;57618344;57618345	5.28344	5.48519	5.24524	6.78923	6.82232	8.11199	-0.439938	0.0450596	Solyc07g043570.3	LastIntron	LastExon	Intergenic	GO:0016491::oxidoreductase activity;GO:0055114::oxidation-reduction process	6513	57611813	57618426
SL3.0ch04	63586666	63587039	63586808;63586820;63586820;63586844;63586844;63586823	1.93685	2.19811	2.34275	2.60336	2.70949	2.52204	-0.274429	0.045057	Solyc04g078830.3	UTR3	UTR3	UTR3	.	4916	63586695	63591769
SL3.0ch04	63586666	63587039	63586808;63586820;63586820;63586844;63586844;63586823	1.93685	2.19811	2.34275	2.60336	2.70949	2.52204	-0.274429	0.045057	Solyc04g078840.3	LastIntron	UTR3	Intergenic	GO:0003700::sequence-specific DNA binding transcription factor activity;GO:0006355::regulation of transcription, DNA-templated;GO:0043565::sequence-specific DNA binding	4916	63586695	63591769
SL3.0ch07	66478502	66478817	66478660;66478660;66478662;66478671;66478666;66478673	9.59518	8.74924	8.59362	11.352	10.6868	13.0671	-0.382072	0.0449227	Solyc07g064060.3	LastIntron	UTR3	UTR3	GO:0005515::protein binding	-2134	66473743	66476525
SL3.0ch02	20826022	20826450	20826211;20826217;20826221;20826214;20826220;20826225	4.60674	4.15425	4.51714	3.49591	3.44357	4.08036	0.268949	0.0448968	Solyc02g020910.3	LastExon	LastExon	UTR3	GO:0003774::motor activity;GO:0005515::protein binding;GO:0005524::ATP binding;GO:0016459::myosin complex	-6253	20832489	20832813
SL3.0ch03	70458949	70459264	70459119;70459121;70459118	4.28447	4.0803	4.33369	4.58424	5.19383	5.02714	-0.221453	0.0448738	Solyc03g120630.3	UTR3	UTR3	Intergenic	GO:0003735::structural constituent of ribosome;GO:0005622::intracellular;GO:0005840::ribosome;GO:0006412::translation	1182	70459022	70460289
SL3.0ch02	51350767	51351002	51350878	4.78123	5.11572	4.2717	2.73998	3.64478	3.89447	0.46297	0.0448371	Solyc02g088730.2	UTR3	UTR3	UTR3	GO:0005515::protein binding	2405	51350740	51353290
SL3.0ch10	58573408	58573804	58573612;58573604;58573603;58573600;58573600;58573610	4.05203	4.10793	3.89436	4.95678	4.92889	5.79108	-0.379077	0.0448282	Solyc10g074790.2	LastExon	LastExon	Intergenic	GO:0016021::integral component of membrane;GO:0055085::transmembrane transport	-388	58573994	58577523
SL3.0ch01	95772013	95772274	95772143;95772139;95772145;95772144;95772141;95772148	4.67167	4.86882	4.90791	3.94815	4.26321	4.47978	0.187087	0.0448177	Solyc01g108620.3	UTR3	UTR3	UTR3	.	-810	95772954	95776932
SL3.0ch02	39172328	39172689	39172486;39172492;39172484;39172484;39172505;39172522	3.74254	3.67974	3.3104	2.92418	3.04068	3.26408	0.217771	0.0448103	Solyc02g068650.2	UTR3	Intergenic	Intergenic	GO:0006400::tRNA modification;GO:0008176::tRNA (guanine-N7-)-methyltransferase activity	1311	39172565	39173820
SL3.0ch01	95179659	95180069	95179824;95179821;95179826;95179833;95179842;95179838	6.22546	5.28968	5.5961	3.83901	3.6352	4.98556	0.457667	0.0447549	Solyc01g107900.3	LastExon	UTR3	UTR3	GO:0004144::diacylglycerol O-acyltransferase activity;GO:0045017::glycerolipid biosynthetic process	5069	95174795	95179526
SL3.0ch10	60776493	60776685	60776619	1.50716	1.54936	1.59313	2.15612	2.44196	1.94514	-0.492874	0.044717	Solyc10g079000.1	LastExon	Intergenic	Intergenic	GO:0005262::calcium channel activity;GO:0016020::membrane;GO:0030176::integral component of endoplasmic reticulum membrane;GO:0032469::endoplasmic reticulum calcium ion homeostasis	624	60776629	60777213
SL3.0ch12	53165932	53166207	53166068;53166069;53166089	2.45191	2.2556	2.48683	2.743	2.61556	2.96276	-0.209951	0.0447144	Solyc12g039080.2	UTR3	UTR3	UTR3	.	1080	53165688	53167150
SL3.0ch04	58160582	58160896	58160729;58160731;58160732;58160732;58160738;58160737	5.62927	5.71635	5.54702	6.11068	6.15241	6.61342	-0.160197	0.0446824	Solyc04g071140.3	Exon6	Exon6	UTR3	GO:0003824::catalytic activity;GO:0016831::carboxy-lyase activity;GO:0019752::carboxylic acid metabolic process;GO:0030170::pyridoxal phosphate binding	-394	58161133	58163569
SL3.0ch04	58160582	58160896	58160729;58160731;58160732;58160732;58160738;58160737	5.62927	5.71635	5.54702	6.11068	6.15241	6.61342	-0.160197	0.0446824	Solyc04g071150.3	UTR3	UTR3	UTR3	GO:0005506::iron ion binding;GO:0016705::oxidoreductase activity, acting on paired donors, with incorporation or reduction of molecular oxygen;GO:0020037::heme binding;GO:0055114::oxidation-reduction process	-394	58161133	58163569
SL3.0ch05	2991493	2991772	2991634;2991640;2991635;2991640;2991636;2991648	3.72384	3.73192	4.00187	3.41798	3.43906	3.58049	0.134527	0.0445771	Solyc05g008750.3	LastExon	LastExon	UTR3	.	3284	2988348	2991806
SL3.0ch12	13973158	13973588	13973357;13973366;13973388;13973394;13973398;13973393	4.18035	3.87249	4.30409	4.4739	4.62566	4.70181	-0.159492	0.0445188	Solyc12g020050.2	LastExon	LastExon	UTR3	GO:0005515::protein binding	5162	13968211	13973703
SL3.0ch09	5485013	5485422	5485214;5485232;5485228;5485217;5485219;5485221	4.58724	4.17125	4.28168	5.1631	4.84278	5.64209	-0.263013	0.0444498	Solyc09g013080.3	UTR3	UTR3	Intergenic	GO:0003989::acetyl-CoA carboxylase activity;GO:0006633::fatty acid biosynthetic process;GO:0009317::acetyl-CoA carboxylase complex;GO:0016874::ligase activity	1788	5483429	5484576
SL3.0ch01	78658150	78658411	78658264;78658264;78658269;78658274;78658265;78658271	2.17753	1.97649	2.21511	2.28877	2.57887	2.55481	-0.220798	0.0444111	Solyc01g079690.3	UTR3	UTR3	UTR3	GO:0005524::ATP binding;GO:0042393::histone binding	2884	78655396	78664810
SL3.0ch01	78658150	78658411	78658264;78658264;78658269;78658274;78658265;78658271	2.17753	1.97649	2.21511	2.28877	2.57887	2.55481	-0.220798	0.0444111	Solyc01g079680.3	UTR3	UTR3	UTR3	GO:0005515::protein binding	2884	78655396	78664810
SL3.0ch01	98058428	98058799	98058605;98058608;98058611;98058626;98058609;98058627	4.33932	4.05852	4.00493	5.16927	4.76401	5.70438	-0.334362	0.0443746	Solyc01g112020.3	UTR3	UTR3	Intergenic	.	-4747	98051055	98053866
SL3.0ch01	93228262	93228647	93228431;93228424;93228448;93228426;93228440;93228450	3.26572	3.39133	3.36485	3.48948	3.57552	3.72423	-0.106438	0.0443335	Solyc01g105050.3	UTR3	UTR3	UTR3	GO:0009765::photosynthesis, light harvesting;GO:0016020::membrane	1366	93227088	93231041
SL3.0ch01	93228262	93228647	93228431;93228424;93228448;93228426;93228440;93228450	3.26572	3.39133	3.36485	3.48948	3.57552	3.72423	-0.106438	0.0443335	Solyc01g105060.3	LastExon	Intergenic	Intergenic	GO:0005737::cytoplasm;GO:0006633::fatty acid biosynthetic process;GO:0016836::hydro-lyase activity	1366	93227088	93231041
SL3.0ch04	53657612	53657878	53657722;53657705;53657719;53657719	2.03476	2.29182	2.23881	1.86277	2.00528	1.7329	0.22921	0.0443207	Solyc04g055110.3	Exon3	Exon3	LastIntron	GO:0005488::binding;GO:0005515::protein binding	8222	53649523	53665068
SL3.0ch04	64618710	64619060	64618860;64618865;64618866;64618870;64618879;64618883	3.6338	3.76525	3.57963	2.75108	3.24295	3.16057	0.262135	0.044317	.	.	.	.	.	4332	64620288	64623217
SL3.0ch06	42937817	42938129	42937955;42937954;42937960;42937961;42937959;42937965	2.14709	2.29755	2.35946	2.4789	2.56578	2.49444	-0.147989	0.0443121	Solyc06g069010.3	LastIntron	LastExon	UTR3	GO:0005515::protein binding	2613	42935360	42938197
SL3.0ch06	40834261	40834449	40834350	1.96107	1.75505	1.9655	2.15362	2.09036	2.21856	-0.185798	0.0443101	Solyc06g065290.3	Exon1	Exon1	LastIntron	.	549	40833806	40835722
SL3.0ch10	904033	904344	904186;904185;904189;904193;904195;904198	10.0892	9.76973	10.0594	7.56374	7.85327	8.9773	0.294486	0.0443058	Solyc10g006215.1	LastIntron	UTR3	UTR3	.	-642	892610	903546
SL3.0ch10	904033	904344	904186;904185;904189;904193;904195;904198	10.0892	9.76973	10.0594	7.56374	7.85327	8.9773	0.294486	0.0443058	Solyc10g006220.3	LastIntron	UTR3	UTR3	GO:0005488::binding	-642	892610	903546
SL3.0ch07	62267790	62268358	62268013;62267998;62268004;62268005;62268024;62268005	3.95902	4.01362	3.96513	4.32277	4.61489	4.77315	-0.19978	0.0442829	Solyc07g053720.3	LastExon	Intergenic	Intergenic	GO:0003824::catalytic activity;GO:0006520::cellular amino acid metabolic process;GO:0008483::transaminase activity;GO:0009058::biosynthetic process;GO:0030170::pyridoxal phosphate binding	-1711	62263041	62266363
SL3.0ch04	47344418	47344858	47344643;47344649;47344653;47344648;47344639;47344652	10.9889	9.70652	9.82861	7.92867	7.36257	9.18301	0.318682	0.0442522	Solyc04g050510.3	LastIntron	UTR3	Intergenic	GO:0005488::binding;GO:0005515::protein binding;GO:0006417::regulation of translation;GO:0019887::protein kinase regulator activity;GO:0019901::protein kinase binding;GO:0033554::cellular response to stress;GO:0033674::positive regulation of kinase activity;GO:0043022::ribosome binding	22813	47344450	47367451
SL3.0ch12	63810110	63810488	63810284;63810296;63810277;63810287;63810292;63810301	13.6474	12.72	12.7678	9.34866	10.0634	11.6876	0.331567	0.0442158	Solyc12g056770.2	LastIntron	LastExon	UTR3	GO:0003779::actin binding;GO:0005737::cytoplasm;GO:0008290::F-actin capping protein complex;GO:0030036::actin cytoskeleton organization;GO:0051016::barbed-end actin filament capping	4089	63810921	63814388
SL3.0ch03	53926231	53926873	53926305;53926685;53926676;53926679;53926677;53926681;53926682	3.80045	3.94578	3.95915	4.08744	4.27843	4.41752	-0.1271	0.0441823	Solyc03g082575.1	UTR3	UTR3	UTR3	.	1688	53925496	53928240
SL3.0ch03	53926231	53926873	53926305;53926685;53926676;53926679;53926677;53926681;53926682	3.80045	3.94578	3.95915	4.08744	4.27843	4.41752	-0.1271	0.0441823	Solyc03g082570.3	Exon4	UTR3	UTR3	GO:0003735::structural constituent of ribosome;GO:0005515::protein binding;GO:0005840::ribosome;GO:0006412::translation	1688	53925496	53928240
SL3.0ch03	53926231	53926873	53926305;53926685;53926676;53926679;53926677;53926681;53926682	3.80045	3.94578	3.95915	4.08744	4.27843	4.41752	-0.1271	0.0441823	Solyc03g082560.3	Exon8	Exon8	UTR3	GO:0016491::oxidoreductase activity;GO:0055114::oxidation-reduction process	1688	53925496	53928240
SL3.0ch03	68014848	68015308	68015105;68015108;68015112;68015116;68015114;68015121	3.07408	3.12713	3.15235	3.31997	3.52909	3.61581	-0.161969	0.0441664	Solyc03g117365.1	Intergenic	Intron1	Intron1	.	212	68014866	68018168
SL3.0ch04	6941795	6942010	6941913;6941909;6941899	7.56303	6.36462	8.66418	4.66346	4.59451	5.94476	0.57147	0.0441188	.	.	.	.	.	-637	6939940	6941265
SL3.0ch08	59157560	59157770	59157672	4.51041	4.11858	4.08644	4.82584	5.8471	5.56343	-0.352648	0.0441161	Solyc08g074887.1	Exon1	Intron1	Intron1	.	175	59157490	59160186
SL3.0ch11	5009253	5009620	5009428;5009435;5009439;5009439;5009447;5009447	10.6062	10.436	9.96168	7.39318	7.1986	9.08093	0.389221	0.0441092	Solyc11g012070.2	LastIntron	UTR3	UTR3	GO:0016787::hydrolase activity	-4278	5004301	5005158
SL3.0ch10	534096	534486	534283;534276;534285;534312;534307;534313	3.03244	3.09905	3.22393	4.00908	4.27842	5.01211	-0.507509	0.0440884	Solyc10g005660.3	LastExon	LastExon	UTR3	GO:0000338::protein deneddylation;GO:0005515::protein binding;GO:0008180::COP9 signalosome	1890	535681	536181
SL3.0ch08	1421729	1422001	1421861;1421864;1421879	3.90828	3.35315	4.03525	2.73427	3.04063	3.19101	0.333377	0.0440847	Solyc08g006870.3	LastExon	LastExon	Intergenic	GO:0004871::signal transducer activity;GO:0005515::protein binding;GO:0060918::auxin transport;GO:0099402::NA	727	1417943	1422592
SL3.0ch08	1421729	1422001	1421861;1421864;1421879	3.90828	3.35315	4.03525	2.73427	3.04063	3.19101	0.333377	0.0440847	Solyc08g006875.1	Intron1	Intron1	Intron1	.	727	1417943	1422592
SL3.0ch12	2419139	2419495	2419316;2419315;2419321;2419323;2419324;2419327	8.57115	7.9472	7.86897	6.19863	6.25423	7.42941	0.294649	0.0440691	Solyc12g009100.2	LastExon	Intergenic	Intergenic	.	5264	2414053	2418589
SL3.0ch06	42728127	42728494	42728284;42728309;42728295;42728288;42728275	3.07221	3.31084	3.68666	4.21272	3.96384	3.92659	-0.26536	0.0440039	Solyc06g068740.3	Intron5	Intron5	Intron5	GO:0016829::lyase activity;GO:0017009::protein-phycocyanobilin linkage	-662	42728973	42730356
SL3.0ch10	64037139	64037548	64037300;64037302;64037302;64037310;64037311;64037311	5.39499	5.50284	5.58474	5.08078	4.99797	5.32041	0.0980891	0.0439812	Solyc10g084310.2	LastIntron	LastExon	UTR3	GO:0003735::structural constituent of ribosome;GO:0005622::intracellular;GO:0005840::ribosome;GO:0006412::translation;GO:0015935::small ribosomal subunit	1718	64035625	64037561
SL3.0ch10	5543467	5543854	5543644;5543642;5543646;5543651;5543647;5543644	4.36971	4.29037	4.18772	3.5224	3.67589	3.99348	0.199082	0.0439263	Solyc10g017600.3	UTR3	UTR3	UTR3	GO:0016757::transferase activity, transferring glycosyl groups;GO:0047262::polygalacturonate 4-alpha-galacturonosyltransferase activity	5745	5537915	5543027
SL3.0ch02	49014874	49015204	49015035;49015020;49015048;49015026;49015043;49015051	3.1638	2.93773	3.02239	3.26712	3.64014	3.65574	-0.211296	0.0438906	Solyc02g085520.3	UTR3	UTR3	UTR3	GO:0004019::adenylosuccinate synthase activity;GO:0005525::GTP binding;GO:0006164::purine nucleotide biosynthetic process	2936	49012661	49017975
SL3.0ch11	54461497	54461868	54461678;54461690;54461698;54461692;54461690;54461702	4.06793	3.92738	4.12521	4.58647	5.13245	5.37349	-0.316371	0.0438873	Solyc11g069550.1	LastExon	Intergenic	Intergenic	.	-4062	54453483	54457620
SL3.0ch02	39207276	39207501	39207395;39207396;39207396;39207408	8.45909	6.90082	7.86332	11.9026	9.7674	13.2265	-0.587512	0.0438588	Solyc02g068710.3	LastIntron	LastExon	UTR3	GO:0032542::sulfiredoxin activity;GO:0055114::oxidation-reduction process	-1999	39200676	39205389
SL3.0ch06	45059616	45059805	45059701	2.06411	1.90169	2.23652	1.61074	1.67527	1.70577	0.31325	0.0438201	Solyc06g072830.3	LastExon	Intergenic	Intergenic	GO:0005515::protein binding;GO:0010997::anaphase-promoting complex binding;GO:0097027::ubiquitin-protein transferase activator activity;GO:1904668::NA	1241	45059572	45060952
SL3.0ch06	45059616	45059805	45059701	2.06411	1.90169	2.23652	1.61074	1.67527	1.70577	0.31325	0.0438201	Solyc06g072840.3	UTR3	UTR3	UTR3	.	1241	45059572	45060952
SL3.0ch08	62678377	62678789	62678568;62678565;62678567;62678568;62678570;62678569	7.69542	7.51611	7.73038	6.3846	6.24613	7.07016	0.219724	0.0438054	Solyc08g078860.3	LastIntron	LastExon	UTR3	.	-4565	62683148	62683588
SL3.0ch12	61931481	61931852	61931622;61931638;61931633;61931663;61931680;61931676	13.2284	13.0477	13.227	6.6353	7.62258	10.2711	0.687481	0.0438014	Solyc12g049410.2	LastIntron	Intergenic	Intergenic	GO:0005643::nuclear pore;GO:0006810::transport	6581	61932281	61938248
SL3.0ch10	14305922	14306286	14306095;14306103;14306117;14306101;14306107;14306116	5.31887	4.70924	4.98611	5.77533	6.34436	7.02416	-0.350551	0.0437957	Solyc10g024470.2	UTR3	UTR3	UTR3	.	4574	14301530	14306334
SL3.0ch01	95950985	95951360	95951152;95951139;95951156;95951177;95951171;95951167	2.71218	2.7135	2.68349	2.51746	2.41606	2.28932	0.166987	0.0437886	Solyc01g108910.3	LastExon	UTR3	Intergenic	.	-884	95947619	95950288
SL3.0ch11	56515853	56516152	56516004;56516002;56516006;56516010;56516010;56516016	3.40729	3.48195	3.91101	3.99471	4.68299	4.67807	-0.306398	0.0437344	Solyc11g073130.2	LastIntron	LastExon	UTR3	.	-1137	56517140	56517430
SL3.0ch01	91085482	91085833	91085645;91085643;91085647;91085650;91085647;91085650	4.94847	4.73251	4.2597	5.27665	5.29271	5.9066	-0.241061	0.043717	Solyc01g102370.3	LastIntron	UTR3	Intergenic	GO:0003677::DNA binding;GO:0003824::catalytic activity;GO:0004518::nuclease activity;GO:0006281::DNA repair;GO:0016788::hydrolase activity, acting on ester bonds	-4096	91089754	91090704
SL3.0ch06	44019972	44020193	44020060;44020077	0.90633	0.989552	1.21375	1.35532	1.51167	1.27763	-0.414499	0.0437151	Solyc06g071300.1	LastExon	LastExon	Intergenic	GO:0003677::DNA binding;GO:0046983::protein dimerization activity	341	44019741	44020133
SL3.0ch07	2447180	2447699	2447388;2447430;2447390;2447465;2447393;2447426	4.20125	4.45006	4.70315	5.6766	5.24017	6.4006	-0.374898	0.0436649	Solyc07g007790.3	LastExon	LastExon	UTR3	GO:0005985::sucrose metabolic process;GO:0016157::sucrose synthase activity;GO:0046524::sucrose-phosphate synthase activity	-6379	2453819	2457279
SL3.0ch10	18571344	18571575	18571454;18571459;18571465	12.1684	10.4256	10.7303	15.3498	16.0094	20.1501	-0.628256	0.0436382	.	.	.	.	.	6551	18564908	18569526
SL3.0ch03	1390346	1390734	1390534;1390541;1390545;1390559;1390556;1390557	11.464	10.5622	10.2787	7.513	7.03546	9.41925	0.43066	0.0436245	Solyc03g006870.3	UTR3	UTR3	UTR3	GO:0000287::magnesium ion binding;GO:0005975::carbohydrate metabolic process;GO:0016868::intramolecular transferase activity, phosphotransferases;GO:0071704::organic substance metabolic process	7704	1382836	1390801
SL3.0ch11	49374962	49375388	49375154;49375165;49375150;49375170;49375182;49375152	1.94719	1.9942	2.0478	2.13448	2.1164	2.12419	-0.0900792	0.0436079	Solyc11g062190.2	LastExon	LastExon	Intergenic	GO:0005215::transporter activity;GO:0005743::mitochondrial inner membrane;GO:0006810::transport;GO:0055085::transmembrane transport	-2715	49377890	49379121
SL3.0ch12	64144845	64145174	64145008;64145000;64145000;64145010;64145006;64145012	1.8141	1.87573	1.8223	2.11086	2.28776	2.04274	-0.224757	0.0435807	Solyc12g057110.2	LastExon	LastExon	UTR3	GO:0019904::protein domain specific binding	-672	64145682	64148469
SL3.0ch00	11655907	11656192	11656034;11656051;11656044;11656042;11656048	2.97698	2.76173	2.81118	3.17254	3.45075	3.69557	-0.271306	0.0435743	Solyc00g030520.3	LastExon	UTR3	UTR3	.	1227	11655864	11657277
SL3.0ch06	43909179	43909645	43909425;43909404;43909406;43909402;43909409;43909410	3.95164	3.88075	3.90515	4.66134	4.86988	5.45071	-0.352093	0.0435711	Solyc06g071170.3	LastExon	LastExon	Intergenic	.	-1566	43910978	43912519
SL3.0ch03	2072168	2072816	2072620;2072635;2072630;2072629;2072630;2072641	4.06035	3.92729	3.87565	4.17838	4.42345	4.56826	-0.15076	0.0435389	Solyc03g007490.3	Exon4	LastExon	UTR3	GO:0031966::mitochondrial membrane	4153	2068339	2073362
SL3.0ch03	2072168	2072816	2072620;2072635;2072630;2072629;2072630;2072641	4.06035	3.92729	3.87565	4.17838	4.42345	4.56826	-0.15076	0.0435389	Solyc03g007500.3	UTR3	UTR3	Intergenic	.	4153	2068339	2073362
SL3.0ch05	65848079	65848442	65848219;65848219;65848217;65848218;65848220;65848213	4.73009	4.5504	4.66125	4.01904	4.05272	4.40764	0.159861	0.0435035	Solyc05g055310.3	LastIntron	LastExon	Intergenic	GO:0030001::metal ion transport;GO:0046872::metal ion binding	-585	65848846	65852184
SL3.0ch07	15034869	15035184	15035006;15035018;15035019;15035018;15035018;15035023	4.44296	4.24034	4.28705	5.2722	5.64107	6.3825	-0.415203	0.0434914	Solyc07g020960.3	UTR3	UTR3	Intergenic	GO:0046983::protein dimerization activity	4158	15030868	15035148
SL3.0ch01	85755969	85756440	85756243;85756218;85756239;85756268;85756269;85756262	2.91243	3.05929	3.23563	3.65102	4.24878	3.63808	-0.325521	0.0434842	Solyc01g094370.3	LastIntron	UTR3	UTR3	.	2858	85753346	85757660
SL3.0ch01	85755969	85756440	85756243;85756218;85756239;85756268;85756269;85756262	2.91243	3.05929	3.23563	3.65102	4.24878	3.63808	-0.325521	0.0434842	Solyc01g094360.3	UTR3	UTR3	LastIntron	GO:0003677::DNA binding	2858	85753346	85757660
SL3.0ch04	66403004	66403282	66403147;66403151;66403155	2.60249	2.64193	2.54299	3.228	3.30758	3.83996	-0.413971	0.0434782	Solyc04g082750.3	LastExon	LastExon	UTR3	GO:0003854::3-beta-hydroxy-delta5-steroid dehydrogenase activity;GO:0006694::steroid biosynthetic process;GO:0016616::oxidoreductase activity, acting on the CH-OH group of donors, NAD or NADP as acceptor;GO:0055114::oxidation-reduction process	1207	66403358	66404350
SL3.0ch06	41507919	41508325	41508114;41508123;41508111;41508117;41508117;41508123	5.10574	5.11754	4.9133	5.42379	5.44256	5.84359	-0.142668	0.0434777	Solyc06g066030.3	UTR3	UTR3	UTR3	.	4073	41509545	41512195
SL3.0ch02	45485971	45486379	45486131;45486127;45486134;45486124;45486136;45486144	4.26906	3.86881	4.32313	5.11995	5.04404	6.04443	-0.379323	0.0434389	.	.	.	.	.	5054	45486790	45491229
SL3.0ch05	66058540	66058818	66058664;66058670;66058664;66058670;66058670;66058670	3.14744	3.18897	3.29409	3.3656	3.3395	3.4942	-0.0827879	0.0432947	Solyc05g055640.3	LastIntron	UTR3	UTR3	.	1777	66057063	66060456
SL3.0ch05	66058540	66058818	66058664;66058670;66058664;66058670;66058670;66058670	3.14744	3.18897	3.29409	3.3656	3.3395	3.4942	-0.0827879	0.0432947	Solyc05g055650.3	UTR3	UTR3	LastIntron	.	1777	66057063	66060456
SL3.0ch12	25982339	25982959	25982667;25982773;25982760;25982760;25982729;25982761	5.81898	5.7435	5.57634	6.40596	6.42462	7.08768	-0.216824	0.0432525	Solyc12g027740.2	LastIntron	UTR3	Intergenic	.	7621	25982584	25990270
SL3.0ch07	2280074	2280341	2280182;2280174;2280187;2280196;2280206;2280210	2.27273	2.40692	2.14696	2.4826	2.58085	2.77778	-0.199913	0.0431557	Solyc07g007620.3	LastExon	LastExon	UTR3	GO:0009247::glycolipid biosynthetic process;GO:0016758::transferase activity, transferring hexosyl groups	-3348	2283556	2288551
SL3.0ch06	39685168	39685647	39685352;39685369;39685354;39685358;39685357;39685374	2.8705	2.89777	2.8121	2.73353	2.77419	2.6451	0.0737408	0.0431507	Solyc06g062690.3	Exon10	Intron10	Intron10	GO:0005634::nucleus;GO:0006334::nucleosome assembly	3945	39679763	39689353
SL3.0ch11	5594326	5594735	5594476;5594473;5594475;5594474;5594481;5594486	18.9687	16.6225	16.5641	11.5406	12.0141	15.3072	0.424456	0.0431439	Solyc11g012810.2	LastIntron	UTR3	Intergenic	GO:0003682::chromatin binding	1533	5592997	5594701
SL3.0ch11	5594326	5594735	5594476;5594473;5594475;5594474;5594481;5594486	18.9687	16.6225	16.5641	11.5406	12.0141	15.3072	0.424456	0.0431439	Solyc11g012813.1	LastIntron	LastIntron	Intergenic	.	1533	5592997	5594701
SL3.0ch11	481190	481571	481379;481372;481370;481379;481379;481375	3.53594	3.62699	3.60547	3.13748	3.38992	3.3238	0.128432	0.0431061	Solyc11g005620.1	LastExon	Intergenic	Intergenic	GO:0003991::acetylglutamate kinase activity;GO:0004042::acetyl-CoA:L-glutamate N-acetyltransferase activity;GO:0005737::cytoplasm;GO:0006526::arginine biosynthetic process;GO:0006561::proline biosynthetic process	1164	480216	481259
SL3.0ch01	92925298	92925665	92925505;92925492;92925492;92925501;92925498;92925492	4.63695	4.90511	4.62815	4.97116	5.34644	5.11649	-0.123259	0.0430924	Solyc01g104570.3	LastExon	Intergenic	Intergenic	.	3805	92925546	92929287
SL3.0ch05	63302705	63303035	63302861;63302866;63302861;63302854;63302853;63302857	4.72465	3.79962	4.21183	4.91116	5.3695	5.90222	-0.345547	0.0429853	Solyc05g052160.3	UTR3	UTR3	UTR3	GO:0005525::GTP binding;GO:0006886::intracellular protein transport;GO:0009707::chloroplast outer membrane;GO:0015450::P-P-bond-hydrolysis-driven protein transmembrane transporter activity	-899	63295732	63301971
SL3.0ch10	63109796	63110231	63110028;63110028;63110021;63110026;63110021;63110030	4.85629	4.89248	4.917	5.22188	5.27404	5.55367	-0.130083	0.0429544	Solyc10g083120.2	LastExon	UTR3	UTR3	.	-1360	63106067	63108653
SL3.0ch10	42871817	42872059	42871932	1.5026	1.52176	1.25565	2.08508	3.01477	2.92595	-0.907033	0.0429442	Solyc10g047900.2	LastExon	Intergenic	Intergenic	.	400	42871991	42872338
SL3.0ch10	42871817	42872059	42871932	1.5026	1.52176	1.25565	2.08508	3.01477	2.92595	-0.907033	0.0429442	Solyc10g047890.1	LastExon	Intergenic	Intergenic	GO:0003676::nucleic acid binding;GO:0004523::RNA-DNA hybrid ribonuclease activity	400	42871991	42872338
SL3.0ch03	66585979	66586249	66586109;66586120;66586126;66586118;66586118;66586129	6.74997	5.50906	6.0222	7.22838	7.36942	8.53117	-0.339337	0.0429204	Solyc03g115370.3	LastExon	LastExon	UTR3	GO:0004143::diacylglycerol kinase activity;GO:0007205::protein kinase C-activating G-protein coupled receptor signaling pathway;GO:0016301::kinase activity;GO:0035556::intracellular signal transduction	-3606	66589720	66592560
SL3.0ch05	10076281	10076858	10076637;10076636;10076632;10076638;10076634;10076642	12.6716	11.498	11.7337	8.38632	7.97499	10.4859	0.419345	0.0428941	Solyc05g015220.3	LastIntron	UTR3	UTR3	GO:0003824::catalytic activity;GO:0004573::mannosyl-oligosaccharide glucosidase activity;GO:0009311::oligosaccharide metabolic process	19545	10076204	10096115
SL3.0ch03	57750119	57750447	57750279;57750290;57750308	2.99158	3.08597	3.23704	4.56638	5.75905	6.42779	-0.846874	0.0428929	Solyc03g095290.3	Exon6	Exon6	UTR3	.	-333	57750616	57751799
SL3.0ch03	57750119	57750447	57750279;57750290;57750308	2.99158	3.08597	3.23704	4.56638	5.75905	6.42779	-0.846874	0.0428929	Solyc03g095300.3	UTR3	UTR3	Intergenic	GO:0005515::protein binding	-333	57750616	57751799
SL3.0ch03	4029619	4029870	4029728;4029729;4029752	1.92066	1.97649	2.01315	2.56735	2.85348	3.26794	-0.55592	0.0428775	Solyc03g031460.1	LastExon	Intergenic	Intergenic	GO:0005515::protein binding	1169	4028575	4029714
SL3.0ch03	4029619	4029870	4029728;4029729;4029752	1.92066	1.97649	2.01315	2.56735	2.85348	3.26794	-0.55592	0.0428775	Solyc03g031470.3	UTR3	UTR3	UTR3	GO:0003824::catalytic activity;GO:0050662::coenzyme binding	1169	4028575	4029714
SL3.0ch02	51367639	51368044	51367829;51367811;51367792;51367828;51367796;51367803	3.3025	3.89786	4.08332	4.41026	4.85661	4.68994	-0.306732	0.0428698	Solyc02g088780.3	LastIntron	LastIntron	LastIntron	GO:0003735::structural constituent of ribosome;GO:0005515::protein binding;GO:0005622::intracellular;GO:0005840::ribosome;GO:0006412::translation;GO:0042254::ribosome biogenesis	-1561	51363606	51366280
SL3.0ch06	48367359	48367698	48367513;48367508;48367509;48367501;48367516;48367501	2.71933	2.64692	2.75404	2.88546	2.99745	3.15034	-0.153712	0.0428683	Solyc06g082530.2	LastIntron	LastIntron	LastIntron	GO:0005506::iron ion binding;GO:0016705::oxidoreductase activity, acting on paired donors, with incorporation or reduction of molecular oxygen;GO:0020037::heme binding;GO:0055114::oxidation-reduction process	3585	48362602	48371114
SL3.0ch07	67464663	67464997	67464814;67464817;67464813;67464817;67464819;67464823	4.05145	3.76507	4.00727	5.66899	5.11198	6.54566	-0.551298	0.0428149	Solyc07g065630.3	UTR3	UTR3	Intergenic	GO:0004842::ubiquitin-protein transferase activity;GO:0005488::binding;GO:0005515::protein binding	-2344	67467174	67471944
SL3.0ch10	3612712	3613063	3612880;3612876;3612875;3612880;3612882;3612880	9.84919	8.79834	8.43853	6.82936	7.52378	7.92128	0.282162	0.0427869	Solyc10g009490.2	UTR3	UTR3	UTR3	GO:0016779::nucleotidyltransferase activity	11111	3612670	3623999
SL3.0ch10	2199030	2199291	2199162;2199160;2199164;2199160;2199165;2199158	8.02442	8.60233	8.3209	10.2978	10.0988	11.936	-0.374083	0.042779	Solyc10g008060.3	UTR3	Intergenic	Intergenic	.	-4268	2194379	2194892
SL3.0ch02	35901198	35901907	35901658;35901642;35901634;35901641;35901654;35901702	5.68134	5.28833	5.45982	5.8978	6.00234	5.97909	-0.121996	0.0427766	Solyc02g063280.3	Exon4	LastExon	Intergenic	.	2134	35899418	35901844
SL3.0ch10	58650856	58651240	58651007;58651013;58651014;58650992;58651004;58651003	2.13697	2.06334	2.16723	2.2055	2.3432	2.27305	-0.0994063	0.0427532	Solyc10g074890.2	UTR3	UTR3	UTR3	GO:0004672::protein kinase activity;GO:0005524::ATP binding;GO:0006468::protein phosphorylation	1254	58649794	58650882
SL3.0ch10	58650856	58651240	58651007;58651013;58651014;58650992;58651004;58651003	2.13697	2.06334	2.16723	2.2055	2.3432	2.27305	-0.0994063	0.0427532	Solyc10g074880.2	LastExon	Intergenic	Intergenic	.	1254	58649794	58650882
SL3.0ch08	62860157	62860435	62860272;62860269;62860285;62860293;62860290;62860293	1.93626	1.67027	1.70278	2.01263	2.07678	2.17219	-0.238008	0.0426874	Solyc08g079090.3	UTR3	UTR3	UTR3	GO:0005507::copper ion binding;GO:0016491::oxidoreductase activity;GO:0055114::oxidation-reduction process	3939	62856357	62860553
SL3.0ch06	48993768	48994242	48993990;48993994;48994016;48994018;48994015;48994014	2.39122	2.44492	2.39474	2.60872	2.87578	2.76302	-0.189789	0.0426872	Solyc06g083590.3	UTR3	UTR3	UTR3	GO:0003677::DNA binding	-1594	48991946	48992411
SL3.0ch06	48993768	48994242	48993990;48993994;48994016;48994018;48994015;48994014	2.39122	2.44492	2.39474	2.60872	2.87578	2.76302	-0.189789	0.0426872	Solyc06g083580.3	LastExon	LastExon	UTR3	GO:0000398::mRNA splicing, via spliceosome;GO:0005681::spliceosomal complex	-1594	48991946	48992411
SL3.0ch08	52673639	52673845	52673743	6.05501	5.58132	5.34583	4.66952	4.95732	4.86483	0.228796	0.0426405	.	.	.	.	.	-14418	52688160	52696106
SL3.0ch03	58221235	58221597	58221431;58221429;58221432;58221436;58221441;58221444	5.7318	4.57985	4.52755	6.28297	6.15521	7.47369	-0.424214	0.0426014	Solyc03g095620.3	LastExon	UTR3	UTR3	.	-1137	58218007	58220279
SL3.0ch07	65007978	65008381	65008112;65008114;65008126	3.21272	3.09235	3.09043	3.45145	3.51824	3.82164	-0.199831	0.0426006	Solyc07g062040.3	LastExon	UTR3	UTR3	GO:0004672::protein kinase activity;GO:0005524::ATP binding;GO:0006468::protein phosphorylation	-70	65006951	65008109
SL3.0ch07	65007978	65008381	65008112;65008114;65008126	3.21272	3.09235	3.09043	3.45145	3.51824	3.82164	-0.199831	0.0426006	Solyc07g062030.3	LastExon	LastExon	UTR3	GO:0009813::flavonoid biosynthetic process;GO:0016872::intramolecular lyase activity;GO:0045430::chalcone isomerase activity	-70	65006951	65008109
SL3.0ch07	65007978	65008381	65008112;65008114;65008126	3.21272	3.09235	3.09043	3.45145	3.51824	3.82164	-0.199831	0.0426006	Solyc07g062045.1	Intergenic	Intergenic	Exon2	.	-70	65006951	65008109
SL3.0ch03	57995304	57995680	57995512;57995489;57995526;57995521;57995512;57995508	6.73776	6.04656	6.24422	7.56998	7.5812	8.86428	-0.335798	0.0425913	Solyc03g095450.3	LastExon	UTR3	Intergenic	GO:0005515::protein binding;GO:0008270::zinc ion binding	-3559	57991769	57991933
SL3.0ch12	65966066	65966276	65966169;65966171;65966170	6.77462	5.78888	6.05821	4.25362	4.50751	5.50289	0.384605	0.0425801	Solyc12g095870.2	LastExon	LastExon	UTR3	GO:0004672::protein kinase activity;GO:0005524::ATP binding;GO:0006468::protein phosphorylation;GO:0007049::cell cycle	3346	65962825	65966295
SL3.0ch01	95636426	95636826	95636626;95636635;95636609;95636596;95636612;95636627	3.76981	3.5943	3.38619	4.37475	4.31457	5.11772	-0.361028	0.04255	Solyc01g108400.3	UTR3	UTR3	UTR3	GO:0004672::protein kinase activity;GO:0005524::ATP binding;GO:0006468::protein phosphorylation	-109	95636735	95652653
SL3.0ch01	95636426	95636826	95636626;95636635;95636609;95636596;95636612;95636627	3.76981	3.5943	3.38619	4.37475	4.31457	5.11772	-0.361028	0.04255	Solyc01g108410.2	Intergenic	Intergenic	Exon1	GO:0003700::sequence-specific DNA binding transcription factor activity;GO:0005515::protein binding;GO:0006355::regulation of transcription, DNA-templated;GO:0008270::zinc ion binding;GO:0043565::sequence-specific DNA binding	-109	95636735	95652653
SL3.0ch11	5667122	5667529	5667326;5667336;5667329;5667332;5667329;5667335	4.43891	4.45342	4.50107	5.23774	5.24979	5.88626	-0.289866	0.0425346	Solyc11g012880.2	UTR3	UTR3	UTR3	.	3107	5664218	5667539
SL3.0ch11	5667122	5667529	5667326;5667336;5667329;5667332;5667329;5667335	4.43891	4.45342	4.50107	5.23774	5.24979	5.88626	-0.289866	0.0425346	Solyc11g012890.2	UTR3	UTR3	UTR3	.	3107	5664218	5667539
SL3.0ch01	77224315	77224576	77224447;77224446;77224455;77224460;77224451;77224455	6.79769	6.4406	6.19918	5.35735	5.44965	6.06966	0.20381	0.0425321	Solyc01g068280.3	LastExon	UTR3	UTR3	GO:0005524::ATP binding	5119	77219326	77223387
SL3.0ch03	56943474	56944164	56943627;56944000;56943627;56944005;56943628;56944011;56943632;56944004;56943630;56944008;56943630;56944008	8.22906	7.38855	7.87813	10.3464	9.78168	12.1385	-0.457642	0.0424869	Solyc03g093840.2	UTR3	UTR3	Intron9	.	4869	56938950	56945600
SL3.0ch03	56943474	56944164	56943627;56944000;56943627;56944005;56943628;56944011;56943632;56944004;56943630;56944008;56943630;56944008	8.22906	7.38855	7.87813	10.3464	9.78168	12.1385	-0.457642	0.0424869	Solyc03g093830.3	LastIntron	LastExon	UTR3	.	4869	56938950	56945600
SL3.0ch05	4076722	4077029	4076870;4076881;4076875;4076879;4076880;4076881	6.75442	6.39412	6.4955	5.242	5.16373	6.00725	0.259255	0.042476	Solyc05g009870.3	UTR3	UTR3	UTR3	GO:0005515::protein binding;GO:0008270::zinc ion binding	2493	4076622	4079369
SL3.0ch12	66167333	66167660	66167495;66167493;66167488;66167496;66167493;66167494	4.71369	4.51381	4.56606	5.46498	5.19474	5.94416	-0.267525	0.0424738	Solyc12g096160.2	LastExon	UTR3	Intergenic	GO:0016020::membrane;GO:0016021::integral component of membrane;GO:0022857::transmembrane transporter activity	3316	66164180	66167024
SL3.0ch06	38529235	38529999	38529420;38529883;38529423;38529425;38529432;38529431;38529430;38529876;38529883;38529879;38529882;38529883	2.83382	2.74612	2.75979	2.99321	2.95929	3.17132	-0.129637	0.0424564	Solyc06g060390.3	LastExon	LastExon	UTR3	GO:0005515::protein binding	2226	38529162	38531843
SL3.0ch06	38529235	38529999	38529420;38529883;38529423;38529425;38529432;38529431;38529430;38529876;38529883;38529879;38529882;38529883	2.83382	2.74612	2.75979	2.99321	2.95929	3.17132	-0.129637	0.0424564	Solyc06g060400.3	LastExon	UTR3	UTR3	GO:0003735::structural constituent of ribosome;GO:0005622::intracellular;GO:0005840::ribosome;GO:0006412::translation	2226	38529162	38531843
SL3.0ch02	45626059	45626271	45626159;45626163;45626172;45626169	2.04708	1.61591	1.8182	2.38058	2.40902	2.42184	-0.395799	0.0424368	Solyc02g080995.1	Intron1	Intron2	Intron2	.	5069	45621096	45630449
SL3.0ch02	45626059	45626271	45626159;45626163;45626172;45626169	2.04708	1.61591	1.8182	2.38058	2.40902	2.42184	-0.395799	0.0424368	Solyc02g081010.2	Intron8	Intron8	Intron8	GO:0005515::protein binding;GO:0008270::zinc ion binding	5069	45621096	45630449
SL3.0ch01	90248230	90248755	90248517;90248511;90248534;90248522;90248529;90248536	4.48941	4.94035	4.72998	3.91124	4.40638	4.12677	0.186298	0.042357	Solyc01g100290.3	UTR3	UTR3	Intergenic	.	6515	90241977	90248714
SL3.0ch08	64346088	64346335	64346205;64346211;64346213;64346210;64346222;64346218	3.07779	3.30573	3.4348	3.88231	4.52073	4.83677	-0.431334	0.0423011	Solyc08g081140.3	Exon3	Exon3	UTR3	GO:0046983::protein dimerization activity	1688	64344523	64347294
SL3.0ch06	3128852	3129083	3128961;3128974	1.99059	2.2571	2.50077	1.6712	1.8914	1.49237	0.416854	0.042229	Solyc06g009190.3	Exon1	Exon1	Exon1	GO:0004857::enzyme inhibitor activity;GO:0005618::cell wall;GO:0030599::pectinesterase activity;GO:0042545::cell wall modification	202	3128765	3134636
SL3.0ch01	82457117	82457519	82457298;82457298;82457292;82457293;82457295;82457294	5.62511	5.59512	5.43526	6.31857	6.23002	6.92601	-0.225595	0.0422253	Solyc01g087620.3	Intron1	UTR3	UTR3	GO:0005515::protein binding	1871	82453854	82459189
SL3.0ch01	82457117	82457519	82457298;82457298;82457292;82457293;82457295;82457294	5.62511	5.59512	5.43526	6.31857	6.23002	6.92601	-0.225595	0.0422253	Solyc01g087630.2	Intron3	UTR3	LastIntron	.	1871	82453854	82459189
SL3.0ch12	4931193	4931583	4931405;4931408;4931408;4931416;4931408;4931417	4.08508	4.03778	4.15152	4.46112	4.53449	4.86027	-0.17485	0.0422128	Solyc12g014120.2	UTR3	UTR3	UTR3	.	3091	4931113	4934479
SL3.0ch06	47508676	47509023	47508799;47508804;47508815	4.7576	4.16476	3.88607	5.75069	5.44906	6.98644	-0.50575	0.0422036	Solyc06g076250.3	UTR5	UTR5	UTR5	.	-928	47509778	47511157
SL3.0ch06	47508676	47509023	47508799;47508804;47508815	4.7576	4.16476	3.88607	5.75069	5.44906	6.98644	-0.50575	0.0422036	Solyc06g076253.1	UTR3	UTR3	UTR3	.	-928	47509778	47511157
SL3.0ch09	63907169	63907464	63907309;63907315;63907315;63907316;63907319;63907313	11.3943	10.8351	10.6203	7.74539	7.62432	9.60591	0.395361	0.0421879	Solyc09g065540.3	Intron15	Exon16	UTR3	GO:0003824::catalytic activity;GO:0004075::biotin carboxylase activity;GO:0005524::ATP binding;GO:0046872::metal ion binding	-9841	63917158	63926005
SL3.0ch11	49497197	49497503	49497343;49497345;49497350;49497352;49497344;49497347	5.97541	5.31287	5.64489	7.01079	7.02369	8.39698	-0.405671	0.042139	Solyc11g062290.2	LastIntron	LastIntron	LastIntron	.	3711	49477396	49501061
SL3.0ch11	49497197	49497503	49497343;49497345;49497350;49497352;49497344;49497347	5.97541	5.31287	5.64489	7.01079	7.02369	8.39698	-0.405671	0.042139	Solyc11g062280.2	UTR3	UTR3	Intergenic	.	3711	49477396	49501061
SL3.0ch08	25862390	25862936	25862589;25862574;25862591;25862578;25862588;25862580	9.84918	9.1131	8.83594	6.98925	6.99664	8.42072	0.311067	0.0420445	Solyc08g041780.3	LastExon	LastExon	UTR3	GO:0005488::binding	15820	25846843	25863013
SL3.0ch06	48111556	48111881	48111710;48111713;48111709;48111711;48111708;48111709	10.1694	8.82919	9.45647	6.64673	7.32475	8.45863	0.343247	0.0420354	Solyc06g082155.1	Intron9	LastIntron	Intergenic	GO:0003824::catalytic activity;GO:0005524::ATP binding;GO:0006003::fructose 2,6-bisphosphate metabolic process;GO:0008152::metabolic process	5504	48106214	48111832
SL3.0ch09	4799264	4799678	4799438;4799445;4799451;4799452;4799456;4799454	3.66893	3.51567	3.32044	4.02549	4.06956	4.62299	-0.275793	0.0420317	Solyc09g011480.3	LastExon	UTR3	UTR3	GO:0005089::Rho guanyl-nucleotide exchange factor activity	3363	4799030	4802834
SL3.0ch04	50212268	50212457	50212363	2.03935	1.79982	1.83318	2.31237	2.38293	2.81582	-0.405081	0.0420227	Solyc04g051280.3	LastExon	UTR3	UTR3	.	4520	50211740	50216883
SL3.0ch06	26538021	26538362	26538171;26538172;26538173;26538173;26538176;26538177	2.94759	2.98719	2.96658	3.34989	3.5545	3.79368	-0.265253	0.0419516	Solyc06g036540.1	LastExon	Intergenic	Intergenic	.	291	26537900	26538127
SL3.0ch05	60655784	60656129	60655924;60655937;60655942;60655929;60655938;60655943	5.51679	5.90595	5.79252	7.79417	7.04262	8.70879	-0.451768	0.0419344	Solyc05g049960.3	LastExon	UTR3	UTR3	GO:0003677::DNA binding	7392	60655729	60663349
SL3.0ch06	41079080	41079466	41079269;41079281;41079278;41079293;41079287;41079292	3.7799	3.78122	3.80916	4.44194	4.50988	5.02668	-0.297943	0.0419343	Solyc06g065570.3	LastExon	UTR3	UTR3	GO:0008080::N-acetyltransferase activity	3823	41078069	41083096
SL3.0ch01	91395450	91395890	91395651;91395655;91395639;91395658;91395640;91395639	7.96523	7.52654	7.30539	9.42165	9.39486	11.1296	-0.393515	0.0419046	Solyc01g102820.3	LastIntron	Intergenic	Intergenic	GO:0008299::isoprenoid biosynthetic process;GO:0050518::2-C-methyl-D-erythritol 4-phosphate cytidylyltransferase activity	5082	91395756	91400752
SL3.0ch04	3283931	3284228	3284061;3284068;3284073;3284063;3284076;3284068	6.45754	6.36697	6.11783	6.89755	7.16857	7.70524	-0.200817	0.041897	Solyc04g009960.3	LastIntron	LastExon	UTR3	GO:0003824::catalytic activity;GO:0006520::cellular amino acid metabolic process;GO:0016829::lyase activity	-1568	3285648	3293387
SL3.0ch07	59897401	59897806	59897595;59897600;59897599;59897615;59897618;59897618	5.77066	5.18493	5.21232	6.7883	6.72833	8.12943	-0.420971	0.0418903	Solyc07g049500.3	LastExon	Intergenic	Intergenic	GO:0003676::nucleic acid binding;GO:0005515::protein binding	-1418	59894238	59896185
SL3.0ch07	59897401	59897806	59897595;59897600;59897599;59897615;59897618;59897618	5.77066	5.18493	5.21232	6.7883	6.72833	8.12943	-0.420971	0.0418903	Solyc07g049490.2	UTR3	UTR3	Intergenic	GO:0003677::DNA binding;GO:0003700::sequence-specific DNA binding transcription factor activity;GO:0006355::regulation of transcription, DNA-templated	-1418	59894238	59896185
SL3.0ch12	11001658	11001865	11001770;11001770;11001775	2.5745	2.32662	2.25746	2.92329	2.77318	3.32026	-0.33293	0.0418775	Solyc12g019690.2	LastExon	UTR3	UTR3	GO:0005215::transporter activity;GO:0006810::transport;GO:0016020::membrane	-998	10997627	11000763
SL3.0ch03	34654082	34654304	34654192;34654197	4.45757	4.11899	4.03881	5.00722	6.22196	5.95636	-0.446013	0.0418733	Solyc03g062900.3	UTR3	UTR3	UTR3	.	6185	34648008	34654459
SL3.0ch02	54304537	54304796	54304662;54304661;54304663;54304654;54304669;54304671	5.61786	5.63703	5.72434	4.18719	4.28766	4.99308	0.334243	0.0418617	Solyc02g092650.3	UTR3	UTR3	UTR3	.	1448	54304123	54306115
SL3.0ch04	65221111	65221389	65221265;65221267;65221266;65221273;65221267;65221267	2.48752	2.53866	2.46873	2.71673	2.87281	3.0082	-0.198045	0.0418396	Solyc04g081090.3	LastExon	UTR3	UTR3	GO:0015078::hydrogen ion transmembrane transporter activity;GO:0015991::ATP hydrolysis coupled proton transport;GO:0033177::proton-transporting two-sector ATPase complex, proton-transporting domain;GO:0033179::proton-transporting V-type ATPase, V0 domain	1916	65220958	65223166
SL3.0ch01	78253244	78253555	78253390;78253407;78253398;78253405;78253403;78253402	6.17443	5.80787	5.65113	4.78837	4.81378	5.47543	0.225909	0.041822	Solyc01g079310.3	LastExon	LastExon	UTR3	GO:0020037::heme binding	2912	78253848	78256312
SL3.0ch03	32695634	32696109	32695884;32695882;32695896;32695881;32695887;32695893	13.9149	13.366	13.7981	9.87443	9.94822	12.0152	0.367661	0.0418196	Solyc03g061600.3	Intron10	Exon11	LastIntron	GO:0005515::protein binding	8703	32687168	32696407
SL3.0ch02	51793289	51793712	51793467;51793482;51793478;51793465;51793485;51793490	4.67888	4.44581	4.63628	4.94014	4.88527	5.25878	-0.132455	0.0418089	Solyc02g089290.3	LastExon	UTR3	Intergenic	GO:0004672::protein kinase activity;GO:0005524::ATP binding;GO:0006468::protein phosphorylation	-808	51790506	51792692
SL3.0ch02	21873874	21874164	21874022;21874028;21874029;21874019;21874024;21874025	4.90021	4.21104	4.29159	5.88836	5.95538	7.39741	-0.521656	0.0418073	Solyc02g021050.3	Exon2	UTR3	UTR3	.	6596	21818908	21880615
SL3.0ch12	851927	852469	852129;852162;852155;852158;852166;852165	5.50213	4.98886	5.35491	5.72986	6.4004	5.9737	-0.192195	0.0418043	.	.	.	.	.	-2091	848827	850107
SL3.0ch01	95707095	95707379	95707217;95707229;95707234	4.28006	3.81956	3.72109	4.63513	5.2924	5.80091	-0.412059	0.0418037	Solyc01g108510.3	Exon6	UTR3	UTR3	GO:0008146::sulfotransferase activity	-2535	95699301	95704702
SL3.0ch04	60655388	60655747	60655577;60655581;60655574;60655584;60655574;60655581	9.53477	8.38492	8.57037	6.14286	6.11228	7.82139	0.399941	0.0417697	Solyc04g074640.3	UTR3	UTR3	Intergenic	GO:0004601::peroxidase activity;GO:0006979::response to oxidative stress;GO:0020037::heme binding;GO:0055114::oxidation-reduction process	4824	60650743	60655122
SL3.0ch03	791635	791995	791821;791833;791825;791835;791829;791832	3.4001	3.41508	3.49113	4.21462	4.19912	4.84652	-0.363581	0.0417598	Solyc03g006140.3	LastExon	UTR3	Intergenic	.	-1509	782757	790306
SL3.0ch08	2927857	2928232	2928021;2928028;2928033;2928026;2928041;2928030	5.76695	4.91271	5.50864	6.77465	6.46934	7.89715	-0.385101	0.041749	Solyc08g008550.3	UTR3	UTR3	LastIntron	GO:0004672::protein kinase activity;GO:0005524::ATP binding;GO:0006468::protein phosphorylation	-631	2926852	2927413
SL3.0ch02	45369916	45370321	45370141;45370140;45370140;45370143;45370145;45370147	6.91592	7.06691	6.75032	6.17823	5.94463	6.5544	0.150656	0.0417327	Solyc02g080630.3	LastIntron	UTR3	UTR3	GO:0004462::lactoylglutathione lyase activity;GO:0046872::metal ion binding	-3318	45373437	45374224
SL3.0ch01	88631261	88631543	88631390;88631389;88631431	2.58864	2.17786	2.96785	1.59754	1.73544	1.49766	0.679069	0.0417195	Solyc01g098170.3	LastExon	LastExon	UTR3	GO:0005488::binding	11576	88619826	88632083
SL3.0ch01	6952675	6952923	6952799;6952796;6952815	3.2077	3.29001	3.33859	3.42521	3.61832	3.67719	-0.124213	0.0417017	Solyc01g011030.3	LastExon	LastExon	UTR3	GO:0005515::protein binding;GO:0008270::zinc ion binding	783	6952016	6953304
SL3.0ch03	4609139	4609348	4609250	1.06444	1.24978	1.19813	1.57702	2.07708	1.70371	-0.609206	0.0416644	Solyc03g032070.3	LastExon	UTR3	Intergenic	GO:0003678::DNA helicase activity;GO:0005524::ATP binding;GO:0043141::ATP-dependent 5'-3' DNA helicase activity	2891	4609154	4612135
SL3.0ch09	2919021	2919341	2919155;2919141;2919159;2919148;2919172;2919158	4.51662	3.81759	4.46473	3.32271	3.55208	3.23208	0.340688	0.0416634	Solyc09g009500.3	LastExon	UTR3	UTR3	.	-2936	2912005	2916245
SL3.0ch12	61565586	61565863	61565723;61565722;61565720;61565733;61565725;61565726	3.43396	3.17264	3.59466	2.8131	2.92919	3.00707	0.221499	0.041622	Solyc12g049220.2	Exon1	UTR3	LastIntron	.	586	61563923	61566311
SL3.0ch05	6171427	6171889	6171661;6171657;6171674;6171673;6171672;6171673	5.41017	5.29005	5.194	6.26087	6.12041	6.96584	-0.283617	0.0415766	Solyc05g013070.3	Exon11	Exon11	LastIntron	GO:0004672::protein kinase activity;GO:0005515::protein binding;GO:0005524::ATP binding;GO:0006468::protein phosphorylation	6477	6165181	6172219
SL3.0ch01	75031240	75031500	75031366;75031381;75031387	6.43236	5.02671	6.4973	7.43077	7.49736	8.69945	-0.395976	0.0415568	Solyc01g066940.3	UTR3	UTR3	UTR3	GO:0006810::transport;GO:0016021::integral component of membrane;GO:0016192::vesicle-mediated transport	5220	75026150	75031551
SL3.0ch04	224607	225046	224816;224811;224825;224825;224826;224830	8.2161	7.64053	7.508	9.91907	9.02769	10.8799	-0.352279	0.0415285	Solyc04g005310.3	UTR3	UTR3	UTR3	GO:0043565::sequence-specific DNA binding	-1571	215432	223255
SL3.0ch03	63838761	63839020	63838893;63838893;63838910;63838918;63838923;63838920	8.70027	7.52306	8.21568	6.4798	6.68871	6.61734	0.304717	0.041485	Solyc03g111700.3	Intron6	LastExon	Intergenic	.	2268	63836622	63839012
SL3.0ch02	39257708	39258345	39258006;39258012;39258003;39258016;39257998;39258019	5.25432	5.32012	5.38464	5.75366	5.92435	6.26758	-0.169252	0.0414804	Solyc02g068770.3	LastExon	LastExon	UTR3	GO:0003735::structural constituent of ribosome;GO:0006412::translation;GO:0015934::large ribosomal subunit	3281	39254745	39258382
SL3.0ch01	87148894	87149430	87149094;87149092;87149106;87149104;87149094;87149105	5.14312	5.22484	5.2603	5.45922	5.75084	5.81981	-0.123911	0.041466	Solyc01g096180.3	LastExon	Intergenic	Intergenic	GO:0000166::nucleotide binding;GO:0003676::nucleic acid binding	1250	87149397	87150412
SL3.0ch06	40164118	40164405	40164282;40164286;40164283;40164288;40164296;40164299	2.17411	2.27059	2.30856	2.05564	2.0852	2.08156	0.118116	0.0414582	Solyc06g063370.3	LastExon	UTR3	UTR3	GO:0009765::photosynthesis, light harvesting;GO:0016020::membrane	-1535	40153193	40162726
SL3.0ch08	216382	216858	216588;216580;216592;216587;216591;216592	6.0516	5.43962	5.8496	6.45784	6.83682	7.49056	-0.261386	0.0414558	Solyc08g005290.3	LastExon	UTR3	UTR3	GO:0003700::sequence-specific DNA binding transcription factor activity;GO:0006355::regulation of transcription, DNA-templated;GO:0043565::sequence-specific DNA binding	5976	210644	215491
SL3.0ch01	90554948	90555437	90555186;90555198;90555202;90555195;90555202;90555204	3.9631	3.73865	3.73672	5.00162	4.72527	5.75139	-0.43635	0.0414447	Solyc01g100720.3	LastExon	UTR3	UTR3	GO:0005488::binding;GO:0005515::protein binding;GO:0005634::nucleus;GO:0005737::cytoplasm;GO:0006606::protein import into nucleus;GO:0008565::protein transporter activity	8634	90554864	90563827
SL3.0ch11	4519549	4519753	4519644	4.26382	4.03576	4.41405	5.08295	6.19308	5.49274	-0.399401	0.0414426	Solyc11g011460.2	UTR3	Intergenic	Intergenic	GO:0016817::hydrolase activity, acting on acid anhydrides	4740	4514911	4519586
SL3.0ch05	63761955	63762307	63762130;63762128;63762130;63762136;63762130;63762129	2.91046	2.88767	2.99982	3.11878	3.24748	3.39749	-0.150268	0.041437	Solyc05g052710.3	LastIntron	LastExon	Intergenic	GO:0005840::ribosome	1506	63760625	63762274
SL3.0ch10	44536132	44536447	44536282;44536281;44536287;44536287;44536288;44536288	9.1725	9.92533	8.93095	11.2807	11.2179	13.1946	-0.348741	0.0414185	Solyc10g049210.2	LastIntron	LastExon	UTR3	GO:0004185::serine-type carboxypeptidase activity;GO:0006508::proteolysis	4687	44531602	44536523
SL3.0ch01	68840920	68841404	68841183;68841186;68841190;68841172;68841181;68841179	5.13821	4.98127	5.07269	6.65858	6.35262	7.64766	-0.443433	0.041418	Solyc01g059860.3	UTR3	UTR3	UTR3	GO:0000155::phosphorelay sensor kinase activity;GO:0000160::phosphorelay signal transduction system;GO:0004672::protein kinase activity;GO:0005524::ATP binding;GO:0006355::regulation of transcription, DNA-templated;GO:0006468::protein phosphorylation	8454	68840852	68849616
SL3.0ch07	67051306	67051701	67051474;67051475;67051481;67051478;67051475;67051487	3.42592	3.38202	3.33187	3.74852	3.77033	4.09337	-0.195614	0.0413334	Solyc07g064970.3	LastExon	LastExon	UTR3	GO:0000226::microtubule cytoskeleton organization;GO:0000910::cytokinesis;GO:0008017::microtubule binding	-1840	67053344	67058390
SL3.0ch01	91632690	91633134	91632887;91632873;91632871;91632875;91632855;91632893	5.44324	5.37578	5.39837	5.95563	6.53133	6.59442	-0.234625	0.0413068	Solyc01g103090.3	LastExon	UTR3	UTR3	GO:0000166::nucleotide binding;GO:0000398::mRNA splicing, via spliceosome;GO:0003676::nucleic acid binding;GO:0003723::RNA binding;GO:0046872::metal ion binding;GO:0089701::NA	-1741	91622155	91631171
SL3.0ch12	5655715	5655945	5655825;5655828;5655844	4.07192	4.60905	3.73801	4.97335	5.23282	5.30327	-0.3206	0.0412574	Solyc12g015660.2	Exon4	UTR3	UTR3	GO:0008270::zinc ion binding	-3559	5651700	5652271
SL3.0ch04	4560937	4561237	4561117;4561114	1.40931	1.26664	1.27436	1.69632	2.00448	1.63519	-0.433789	0.0412385	Solyc04g014260.2	LastExon	UTR3	UTR3	GO:0003677::DNA binding	1266	4560926	4562353
SL3.0ch02	49484256	49484640	49484440;49484449;49484446;49484451;49484445;49484442	10.162	9.76561	9.50777	7.61208	7.10226	8.75407	0.32683	0.0412273	Solyc02g086060.3	UTR3	UTR3	UTR3	.	3345	49481103	49486599
SL3.0ch02	49484256	49484640	49484440;49484449;49484446;49484451;49484445;49484442	10.162	9.76561	9.50777	7.61208	7.10226	8.75407	0.32683	0.0412273	Solyc02g086050.3	LastIntron	LastExon	UTR3	.	3345	49481103	49486599
SL3.0ch01	66501167	66501587	66501386;66501377;66501390;66501395;66501404;66501400	5.62944	5.08519	4.81814	6.99864	7.12772	8.89868	-0.567888	0.0412033	Solyc01g058450.3	UTR3	UTR3	Intergenic	GO:0000166::nucleotide binding;GO:0003676::nucleic acid binding;GO:0003723::RNA binding;GO:0005515::protein binding	18324	66483053	66501474
SL3.0ch02	48504702	48504971	48504833;48504825;48504834;48504821;48504847;48504841	7.00444	6.24027	6.37808	9.13773	8.49088	10.8496	-0.537327	0.0411681	Solyc02g084770.3	LastExon	UTR3	UTR3	.	5791	48499045	48503735
SL3.0ch08	65275268	65275649	65275459;65275453;65275468;65275475;65275476;65275471	4.94743	4.76143	5.02404	5.72754	5.5029	6.24684	-0.246439	0.041128	Solyc08g082320.3	LastExon	LastExon	UTR3	GO:0008270::zinc ion binding	-572	65276031	65278839
SL3.0ch04	64658245	64658624	64658433;64658438;64658444;64658444;64658438;64658450	10.6271	9.16492	8.97944	6.35789	6.75839	8.37454	0.420917	0.0410901	Solyc04g080370.3	LastExon	UTR3	UTR3	.	-1190	64652439	64657244
SL3.0ch05	64661611	64661992	64661798;64661791;64661790;64661792;64661791;64661791	3.62714	3.30526	3.33543	3.85131	3.83464	3.92393	-0.177221	0.0410795	Solyc05g053780.3	Intron4	Intron4	LastIntron	GO:0000166::nucleotide binding;GO:0003676::nucleic acid binding	2622	64663123	64664424
SL3.0ch08	62559451	62560011	62559812;62559830;62559803;62559833;62559835;62559833	5.79329	5.59109	5.83069	6.25662	6.62122	6.99319	-0.206996	0.0410735	Solyc08g078660.3	Exon13	Exon13	UTR3	.	-10779	62570510	62572436
SL3.0ch02	36262633	36263038	36262847;36262845;36262839;36262826;36262836;36262838	7.02498	6.27815	6.44462	5.07478	5.32551	6.0278	0.265523	0.04105	Solyc02g064580.3	LastExon	LastExon	Intergenic	.	-2745	36265581	36285748
SL3.0ch12	60082429	60082687	60082540;60082563;60082570	1.87765	1.74039	1.685	1.64038	1.45131	1.47047	0.217102	0.0410474	Solyc12g044240.2	LastExon	LastExon	UTR3	GO:0007017::microtubule-based process;GO:0030286::dynein complex	598	60081960	60082933
SL3.0ch11	38302691	38303093	38302859;38302864;38302855;38302863;38302859;38302871	5.63748	5.70151	5.75268	7.01131	6.9629	8.02721	-0.364303	0.0410203	Solyc11g040260.2	UTR3	UTR3	UTR3	GO:0005515::protein binding	26454	38302649	38329346
SL3.0ch10	695444	695762	695607;695612;695609;695610;695611;695615	10.6136	9.31298	9.41382	7.3003	7.62116	8.82455	0.305203	0.0410201	Solyc10g005900.3	LastIntron	LastExon	UTR3	GO:0000439::core TFIIH complex;GO:0006289::nucleotide-excision repair;GO:0006351::transcription, DNA-templated	7216	698393	702819
SL3.0ch03	59665082	59665443	59665260;59665269;59665264;59665247;59665262;59665253	16.7711	13.2215	14.1194	10.0714	9.82589	12.0361	0.466105	0.0410193	Solyc03g096250.3	Intron4	Exon5	UTR3	.	2943	59662319	59665587
SL3.0ch02	40659548	40659810	40659675;40659678;40659675	7.83633	7.60435	8.47948	11.9805	10.7121	14.0794	-0.620379	0.0410184	Solyc02g070300.3	LastExon	LastExon	Intergenic	GO:0000723::telomere maintenance;GO:0000784::nuclear chromosome, telomeric region;GO:0003677::DNA binding;GO:0043047::single-stranded telomeric DNA binding	2938	40660556	40662617
SL3.0ch02	52693229	52693501	52693357;52693358;52693372;52693365;52693376;52693382	3.24025	3.68732	3.39009	2.68833	3.10015	2.93711	0.241792	0.0409566	Solyc02g090515.1	Exon1	LastIntron	Intergenic	.	211	52693154	52693471
SL3.0ch02	52693229	52693501	52693357;52693358;52693372;52693365;52693376;52693382	3.24025	3.68732	3.39009	2.68833	3.10015	2.93711	0.241792	0.0409566	Solyc02g090510.3	UTR3	UTR3	UTR3	GO:0004672::protein kinase activity;GO:0005524::ATP binding;GO:0006468::protein phosphorylation	211	52693154	52693471
SL3.0ch06	36187216	36187691	36187467;36187473;36187466;36187479;36187496;36187479	9.52513	9.23821	9.30943	7.45143	7.51576	8.52169	0.257194	0.0409519	Solyc06g053340.3	LastIntron	LastExon	UTR3	GO:0005515::protein binding	-1432	36188886	36196578
SL3.0ch05	66502678	66503090	66502875;66502877;66502881;66502884;66502883;66502889	10.6194	9.55139	9.54049	12.9871	12.8129	15.7749	-0.4847	0.0409155	Solyc05g056320.3	LastIntron	UTR3	UTR3	.	4326	66502637	66507210
SL3.0ch09	66657885	66658222	66658036;66658035;66658039;66658039;66658036;66658040	7.19765	6.53211	6.5759	5.37356	5.10537	6.16956	0.28649	0.0409093	Solyc09g074420.3	UTR3	UTR3	Intergenic	GO:0004252::serine-type endopeptidase activity;GO:0005515::protein binding;GO:0006508::proteolysis	2707	66659047	66660761
SL3.0ch11	32090408	32090887	32090678;32090706;32090691;32090695;32090701;32090726	13.6463	10.7941	10.873	7.77642	7.51392	9.07286	0.535509	0.0408593	Solyc11g045040.2	UTR3	UTR3	UTR3	GO:0006629::lipid metabolic process;GO:0008081::phosphoric diester hydrolase activity;GO:0008889::glycerophosphodiester phosphodiesterase activity	8798	32091744	32099446
SL3.0ch02	55673328	55673643	55673486;55673483;55673485;55673499;55673498;55673500	11.4723	10.3575	10.2216	7.33738	7.32873	9.40896	0.412846	0.0408138	Solyc02g094520.3	LastIntron	UTR3	UTR3	GO:0005515::protein binding;GO:0005634::nucleus;GO:0008270::zinc ion binding;GO:0016571::histone methylation;GO:0018024::histone-lysine N-methyltransferase activity;GO:0034968::histone lysine methylation;GO:0042393::histone binding	-2714	55656914	55670771
SL3.0ch03	54774778	54775037	54774886;54774880;54774886;54774892;54774885;54774912	1.67214	1.72716	1.92099	1.41436	1.50345	1.45219	0.283874	0.0407341	Solyc03g083440.3	UTR3	UTR3	UTR3	GO:0003824::catalytic activity;GO:0005506::iron ion binding;GO:0006537::glutamate biosynthetic process;GO:0006807::nitrogen compound metabolic process;GO:0008152::metabolic process;GO:0010181::FMN binding;GO:0015930::glutamate synthase activity;GO:0016040::glutamate synthase (NADH) activity;GO:0016491::oxidoreductase activity;GO:0016638::oxidoreductase activity, acting on the CH-NH2 group of dono…	-5771	54780679	54781014
SL3.0ch03	369579	369838	369694;369682;369687;369690;369696;369699	2.17137	1.98137	2.14147	2.49197	2.36484	2.7468	-0.27266	0.0406758	Solyc03g005470.3	LastExon	LastExon	UTR3	.	3750	365958	369880
SL3.0ch09	25208779	25209130	25208950;25208951;25208949;25208965;25208958;25208967	6.28954	5.37198	5.03651	3.98068	3.71271	4.66222	0.434511	0.0404897	Solyc09g042700.3	LastExon	UTR3	UTR3	GO:0005764::lysosome;GO:0006629::lipid metabolic process;GO:0006665::sphingolipid metabolic process	3245	25208772	25212200
SL3.0ch03	30941203	30941660	30941279;30941558;30941289;30941287;30941564;30941298;30941563	5.04069	4.74443	5.37237	3.67871	4.53236	4.09749	0.300368	0.0404687	.	.	.	.	.	-2451	30938169	30938980
SL3.0ch02	39656885	39657111	39656998;39657005;39656998;39657000	4.06552	3.66623	3.84933	5.67467	6.14121	7.57536	-0.743635	0.0403903	Solyc02g069130.3	LastIntron	UTR3	Intergenic	.	3584	39653414	39663371
SL3.0ch02	39656885	39657111	39656998;39657005;39656998;39657000	4.06552	3.66623	3.84933	5.67467	6.14121	7.57536	-0.743635	0.0403903	Solyc02g069140.2	Intron6	Intron6	Intron6	GO:0000166::nucleotide binding;GO:0002161::aminoacyl-tRNA editing activity;GO:0004812::aminoacyl-tRNA ligase activity;GO:0004823::leucine-tRNA ligase activity;GO:0005524::ATP binding;GO:0005737::cytoplasm;GO:0006418::tRNA aminoacylation for protein translation;GO:0006429::leucyl-tRNA aminoacylation	3584	39653414	39663371
SL3.0ch01	90446332	90446537	90446434	2.14265	1.99506	2.1767	2.57988	3.23721	3.0523	-0.490187	0.0403675	Solyc01g100580.3	UTR3	UTR3	UTR3	GO:0005515::protein binding	2939	90443495	90446574
SL3.0ch01	2845494	2845715	2845603;2845596	1.48991	1.47255	1.51614	2.02612	2.23422	1.83916	-0.445641	0.040351	Solyc01g008890.3	Exon3	Exon3	Exon3	GO:0003677::DNA binding;GO:0003700::sequence-specific DNA binding transcription factor activity;GO:0006355::regulation of transcription, DNA-templated	6435	2844633	2852040
SL3.0ch12	67687706	67687947	67687821;67687832	2.87628	2.94963	2.74684	3.11335	3.32917	3.52268	-0.21714	0.0403495	Solyc12g099630.2	UTR3	UTR3	UTR3	GO:0055085::transmembrane transport	-3023	67690850	67691191
SL3.0ch03	71285017	71285370	71285166;71285186;71285167;71285187;71285182;71285193	5.5168	5.13167	5.13	4.28378	4.2613	4.88458	0.232534	0.0403315	Solyc03g121720.2	LastIntron	LastExon	Intergenic	GO:0004616::phosphogluconate dehydrogenase (decarboxylating) activity;GO:0016491::oxidoreductase activity;GO:0051287::NAD binding;GO:0055114::oxidation-reduction process	-4015	71289209	71294017
SL3.0ch11	56497810	56498029	56497917	1.65504	2.24359	1.72257	2.59316	2.90684	2.34911	-0.481652	0.040325	Solyc11g073110.2	LastExon	UTR3	UTR3	.	1744	56497028	56499664
SL3.0ch03	2937303	2938075	2937568;2937562;2937568;2937572;2937588;2937599	4.12473	4.01838	4.07105	3.7537	3.81001	3.95332	0.084788	0.040286	Solyc03g025530.3	LastExon	UTR3	UTR3	.	3106	2934583	2936550
SL3.0ch03	71334679	71335037	71334845;71334848;71334848;71334852;71334853;71334855	8.36509	7.6003	7.76658	5.43256	6.04192	6.97919	0.362924	0.0402759	Solyc03g121800.3	LastIntron	Intergenic	Intergenic	GO:0006810::transport;GO:0015992::proton transport;GO:0046034::ATP metabolic process	-1609	71336467	71341272
SL3.0ch05	55837272	55837861	55837665;55837650;55837648;55837664;55837645;55837663	8.13538	8.23073	7.83505	6.53832	6.37906	7.39002	0.253071	0.0402603	Solyc05g042120.3	UTR3	UTR3	UTR3	.	-985	55835026	55836581
SL3.0ch11	4974083	4974326	4974196;4974202;4974208	7.20633	6.12669	6.31063	7.47487	8.46538	9.0672	-0.348295	0.0402457	Solyc11g012040.2	UTR3	UTR3	UTR3	.	-829	4970867	4973375
SL3.0ch07	65639856	65640180	65640002;65640003;65640010;65640004;65640011;65640012	3.62355	3.61023	3.73316	3.18764	3.12185	3.44468	0.169069	0.0402436	Solyc07g062870.3	LastExon	LastExon	UTR3	GO:0003723::RNA binding;GO:0003735::structural constituent of ribosome;GO:0005622::intracellular;GO:0005840::ribosome;GO:0006412::translation	3104	65636914	65640186
SL3.0ch01	78578449	78578713	78578582;78578577;78578588	1.71976	1.73448	1.68536	2.32462	2.14826	1.99602	-0.331864	0.0402289	Solyc01g079610.3	Intron2	Exon3	Intron3	GO:0006457::protein folding;GO:0051082::unfolded protein binding	745	78573033	78579326
SL3.0ch09	8045650	8045934	8045801;8045792;8045803;8045798;8045803;8045803	6.42021	5.95224	5.85921	5.0014	4.95502	5.65146	0.224172	0.0401454	Solyc09g015120.3	Exon12	Intron12	Intron12	GO:0005515::protein binding;GO:0005524::ATP binding;GO:0008716::D-alanine-D-alanine ligase activity;GO:0046872::metal ion binding	-5833	8051625	8054815
SL3.0ch05	63749116	63749409	63749275;63749270;63749273;63749277;63749264;63749272	3.90807	3.62584	3.85382	3.57561	3.35111	3.45617	0.133272	0.040134	Solyc05g052690.3	UTR3	UTR3	UTR3	GO:0003743::translation initiation factor activity;GO:0005515::protein binding;GO:0005737::cytoplasm;GO:0005852::eukaryotic translation initiation factor 3 complex	-2942	63744947	63746320
SL3.0ch10	60792395	60792622	60792508;60792509;60792513;60792510;60792511	2.84621	2.54456	2.61849	2.29291	2.32594	1.93246	0.289886	0.0401278	Solyc10g079010.2	LastIntron	LastIntron	LastExon	.	-5989	60798498	60799000
SL3.0ch10	2816097	2816319	2816190;2816206;2816208	7.13507	5.9167	6.875	5.0941	4.84759	5.70957	0.348429	0.0400914	Solyc10g008750.3	LastExon	UTR3	UTR3	GO:0016787::hydrolase activity	3227	2816068	2819435
SL3.0ch12	9976881	9977113	9976996;9976996;9976998;9976996	1.94467	1.80903	1.7444	2.05737	2.42383	2.38297	-0.320152	0.0400843	Solyc12g019320.2	LastExon	LastExon	UTR3	GO:0006855::drug transmembrane transport;GO:0015238::drug transmembrane transporter activity;GO:0015297::antiporter activity;GO:0016020::membrane;GO:0055085::transmembrane transport	5577	9971420	9977203
SL3.0ch03	29509315	29509661	29509490;29509496;29509491;29509490;29509493;29509496	4.89315	4.72965	4.97891	6.10051	5.51183	6.39423	-0.302386	0.0400596	Solyc03g059020.2	Intron8	Intron8	Intron8	GO:0004672::protein kinase activity;GO:0005524::ATP binding;GO:0006468::protein phosphorylation	4764	29504724	29516212
SL3.0ch03	29509315	29509661	29509490;29509496;29509491;29509490;29509493;29509496	4.89315	4.72965	4.97891	6.10051	5.51183	6.39423	-0.302386	0.0400596	Solyc03g059030.3	LastExon	UTR3	Intergenic	.	4764	29504724	29516212
SL3.0ch03	68648145	68648428	68648285;68648285;68648297;68648263;68648286;68648282	5.18494	5.79407	6.0271	4.28023	4.4051	5.1003	0.302888	0.0399863	Solyc03g118250.3	LastExon	Intergenic	Intergenic	GO:0004482::mRNA (guanine-N7-)-methyltransferase activity;GO:0005634::nucleus;GO:0006370::7-methylguanosine mRNA capping	-815	68645245	68647471
SL3.0ch05	2409447	2409852	2409626;2409637;2409639;2409639;2409649;2409645	13.112	11.679	10.8339	7.78973	7.84247	10.286	0.458923	0.0399847	Solyc05g007990.3	Intron24	UTR3	LastIntron	GO:0005524::ATP binding;GO:0008152::metabolic process;GO:0016301::kinase activity	5120	2404529	2409146
SL3.0ch04	66340312	66340695	66340494;66340497;66340511;66340502;66340502;66340513	5.05266	5.15763	5.33069	4.49805	4.22794	4.81053	0.19922	0.0399201	Solyc04g082640.3	LastIntron	Intergenic	Intergenic	.	-772	66336693	66339731
SL3.0ch08	58947848	58948282	58948131;58948131;58948133;58948123;58948133;58948142	5.05112	4.31753	4.95815	3.65317	3.85413	4.1559	0.296752	0.0399059	Solyc08g074670.3	LastExon	LastExon	UTR3	.	2404	58945661	58948306
SL3.0ch02	50857775	50858032	50857900;50857892;50857904;50857910;50857908	5.66389	4.43922	5.15796	3.37615	3.68472	4.0465	0.458339	0.0399048	Solyc02g087980.3	LastExon	LastExon	UTR3	GO:0005515::protein binding;GO:0005524::ATP binding;GO:0005694::chromosome;GO:0051276::chromosome organization	-1583	50859487	50863141
SL3.0ch02	49943794	49944726	49943989;49943989;49944503;49943995;49943998;49943994;49944001;49944495;49944494;49944501;49944500;49944509	3.8823	3.70966	3.79951	4.09068	4.16431	4.44862	-0.157285	0.0398941	Solyc02g086650.3	UTR3	UTR3	UTR3	GO:0005215::transporter activity;GO:0006810::transport;GO:0016021::integral component of membrane	3851	49940409	49945542
SL3.0ch02	49943794	49944726	49943989;49943989;49944503;49943995;49943998;49943994;49944001;49944495;49944494;49944501;49944500;49944509	3.8823	3.70966	3.79951	4.09068	4.16431	4.44862	-0.157285	0.0398941	Solyc02g086660.3	LastExon	UTR3	UTR3	GO:0003676::nucleic acid binding;GO:0005515::protein binding;GO:0005524::ATP binding	3851	49940409	49945542
SL3.0ch09	70180238	70180615	70180370;70180384;70180366;70180380;70180375;70180374	3.34012	3.10765	3.12712	3.5816	3.41215	3.76545	-0.168241	0.0398898	Solyc09g090160.3	LastExon	LastExon	UTR3	GO:0005515::protein binding;GO:0008270::zinc ion binding	2265	70182492	70182692
SL3.0ch10	63853420	63853701	63853539;63853535;63853534;63853556;63853547;63853557	1.82413	1.79813	1.90675	1.55349	1.7254	1.66715	0.160745	0.0398758	Solyc10g084050.2	LastExon	LastExon	UTR3	GO:0005524::ATP binding;GO:0016787::hydrolase activity	4880	63848680	63853748
SL3.0ch07	59424458	59424655	59424549	10.7884	8.88765	9.57711	7.07737	7.12377	7.44861	0.434242	0.0398651	Solyc07g048100.2	UTR3	UTR3	UTR3	.	10803	59424434	59435360
SL3.0ch07	59424458	59424655	59424549	10.7884	8.88765	9.57711	7.07737	7.12377	7.44861	0.434242	0.0398651	Solyc07g048110.3	UTR3	UTR3	UTR3	GO:0016020::membrane	10803	59424434	59435360
SL3.0ch01	337963	338260	338108;338114;338103;338113;338107;338115	4.54819	3.74386	3.90082	2.61498	2.52901	3.47558	0.50035	0.0398621	Solyc01g005490.3	LastExon	UTR3	UTR3	GO:0008152::metabolic process;GO:0016787::hydrolase activity	2522	337908	340634
SL3.0ch03	2195966	2196479	2196180;2196186;2196194;2196207;2196210;2196208	4.95151	5.03274	5.04032	5.67955	5.86909	6.36393	-0.253648	0.0398217	Solyc03g007660.3	LastExon	LastExon	UTR3	GO:0005743::mitochondrial inner membrane;GO:0016651::oxidoreductase activity, acting on NAD(P)H;GO:0022904::respiratory electron transport chain	-4720	2200943	2205601
SL3.0ch11	766136	766373	766249;766253;766246;766252;766251;766255	2.03556	2.07381	2.27575	2.49758	2.31144	2.44316	-0.183699	0.0398194	Solyc11g005950.2	LastExon	LastExon	UTR3	GO:0005515::protein binding	3389	767365	769644
SL3.0ch07	66151313	66151508	66151405;66151412;66151408;66151413	11.8803	9.52152	10.7385	14.3024	13.4196	17.0447	-0.478045	0.0397921	Solyc07g063580.3	LastExon	UTR3	Intergenic	.	2888	66151358	66154299
SL3.0ch05	61302930	61303213	61303063;61303072;61303065;61303065;61303072;61303070	7.10693	6.52425	5.85492	4.40911	4.52645	5.66481	0.41644	0.0397616	Solyc05g050330.3	LastExon	LastExon	UTR3	GO:0003700::sequence-specific DNA binding transcription factor activity;GO:0006355::regulation of transcription, DNA-templated;GO:0043565::sequence-specific DNA binding	-388	61303460	61305866
SL3.0ch10	63510479	63510869	63510651;63510646;63510630;63510628;63510635;63510656	1.73123	1.90069	1.94599	2.073	2.2469	2.06107	-0.194053	0.0396821	Solyc10g083610.2	UTR3	UTR3	UTR3	GO:0004672::protein kinase activity;GO:0005524::ATP binding;GO:0006468::protein phosphorylation	2802	63507872	63512410
SL3.0ch10	63510479	63510869	63510651;63510646;63510630;63510628;63510635;63510656	1.73123	1.90069	1.94599	2.073	2.2469	2.06107	-0.194053	0.0396821	Solyc10g083600.2	Exon7	Exon7	UTR3	.	2802	63507872	63512410
SL3.0ch02	47365382	47365573	47365499	2.07912	2.24669	1.98523	2.43649	2.53781	2.87335	-0.314386	0.0396724	Solyc02g083380.3	LastExon	LastExon	UTR3	.	389	47365088	47365675
SL3.0ch04	59827707	59828020	59827812;59827828;59827848;59827856;59827849;59827874	2.8295	2.8697	2.94975	2.98119	3.02791	3.0511	-0.0670177	0.0396674	Solyc04g072770.3	UTR3	UTR3	UTR3	.	7050	59820813	59829040
SL3.0ch04	59827707	59828020	59827812;59827828;59827848;59827856;59827849;59827874	2.8295	2.8697	2.94975	2.98119	3.02791	3.0511	-0.0670177	0.0396674	Solyc04g072775.1	LastExon	LastExon	UTR3	GO:0003924::GTPase activity;GO:0005515::protein binding;GO:0005525::GTP binding;GO:0005622::intracellular;GO:0006400::tRNA modification	7050	59820813	59829040
SL3.0ch06	42307896	42308272	42308081;42308080;42308082;42308092;42308093;42308090	3.12828	2.96018	3.05124	3.8379	4.23113	4.75154	-0.48824	0.0396397	Solyc06g068080.3	LastExon	UTR3	Intergenic	GO:0006810::transport	635	42307449	42307664
SL3.0ch06	35355055	35355551	35355410;35355412;35355410;35355405;35355405;35355404	3.71665	3.72733	3.76965	3.07258	3.11287	3.42941	0.221916	0.0396186	Solyc06g051720.3	LastExon	UTR3	UTR3	.	3957	35354990	35359260
SL3.0ch10	60364289	60364601	60364446;60364455;60364454;60364438;60364438;60364448	3.35716	3.05463	3.32613	3.77842	3.99494	4.48586	-0.332182	0.0396109	Solyc10g078400.2	LastExon	LastExon	UTR3	.	2644	60364725	60367089
SL3.0ch07	60944398	60944796	60944516;60944526;60944534	2.59289	2.7254	2.80746	2.89564	3.1934	3.1998	-0.192997	0.0395882	Solyc07g052320.3	UTR3	UTR3	UTR3	GO:0006486::protein glycosylation;GO:0008378::galactosyltransferase activity;GO:0016020::membrane	3621	60944364	60948218
SL3.0ch07	63361344	63361731	63361534;63361526;63361525;63361526;63361534;63361538	5.87828	5.58609	5.60037	4.55483	4.88858	5.24325	0.216512	0.039567	Solyc07g055080.3	LastIntron	LastExon	UTR3	GO:0004175::endopeptidase activity;GO:0004298::threonine-type endopeptidase activity;GO:0005839::proteasome core complex;GO:0006511::ubiquitin-dependent protein catabolic process;GO:0019773::proteasome core complex, alpha-subunit complex;GO:0051603::proteolysis involved in cellular protein catabolic process	903	63362043	63362441
SL3.0ch12	62950752	62951279	62950881;62951133;62951135;62951139;62951147;62951148;62951158	1.55761	1.45806	1.60488	1.75487	1.83563	1.65415	-0.18278	0.0395538	Solyc12g056030.2	LastExon	LastExon	UTR3	.	3806	62953488	62954822
SL3.0ch12	1974393	1974776	1974584;1974583;1974595;1974585;1974586;1974595	8.92244	8.2807	8.39834	6.7994	6.44222	7.74648	0.286656	0.0395284	Solyc12g008590.2	LastIntron	UTR3	UTR3	GO:0003779::actin binding	5209	1974386	1979794
SL3.0ch03	64807	65047	64916;64922;64925	9.71291	9.87681	9.68284	11.476	11.8165	10.6804	-0.214836	0.0395194	Solyc03g005090.3	UTR3	UTR3	UTR3	GO:0005515::protein binding	-942	54076	63985
SL3.0ch11	5102950	5103298	5103128;5103119;5103120;5103123;5103113;5103119	5.42063	5.01017	5.1852	5.76623	5.78335	6.36861	-0.1984	0.0394834	Solyc11g012180.2	LastExon	UTR3	UTR3	GO:0006633::fatty acid biosynthetic process	2199	5100925	5102712
SL3.0ch06	2620026	2620243	2620132	6.89173	7.74512	6.59242	5.96022	5.70447	5.40602	0.314532	0.0394799	Solyc06g008710.2	UTR3	UTR3	UTR3	GO:0006511::ubiquitin-dependent protein catabolic process;GO:0031461::cullin-RING ubiquitin ligase complex;GO:0031625::ubiquitin protein ligase binding	-2051	2622186	2623932
SL3.0ch11	2185571	2185969	2185763;2185759;2185764;2185763;2185765;2185770	6.30272	5.86535	6.12608	5.22915	4.97824	5.68481	0.203063	0.0394521	Solyc11g007960.2	LastExon	LastExon	UTR3	GO:0005515::protein binding	3688	2186370	2189458
SL3.0ch03	69022569	69022810	69022699;69022700;69022702;69022706;69022707;69022727	2.78765	2.55822	2.50466	3.47016	3.08023	3.78162	-0.396258	0.0394519	Solyc03g118670.3	UTR3	UTR3	Intergenic	GO:0005515::protein binding	4534	69020610	69027224
SL3.0ch03	69022569	69022810	69022699;69022700;69022702;69022706;69022707;69022727	2.78765	2.55822	2.50466	3.47016	3.08023	3.78162	-0.396258	0.0394519	Solyc03g118680.3	UTR3	UTR3	UTR3	GO:0008270::zinc ion binding	4534	69020610	69027224
SL3.0ch09	64873757	64873948	64873849;64873852;64873854	4.26826	3.90613	3.75884	4.51725	4.42461	4.91016	-0.215112	0.0394444	Solyc09g066210.3	LastExon	Intergenic	Intergenic	GO:0005515::protein binding	4698	64873895	64878551
SL3.0ch10	1060615	1061014	1060800;1060801;1060800;1060802;1060828;1060829	3.05649	3.04144	3.09241	3.47075	3.34136	3.65417	-0.187559	0.0394376	Solyc10g006470.3	LastIntron	UTR3	UTR3	GO:0003743::translation initiation factor activity;GO:0006413::translational initiation	2488	1060543	1063303
SL3.0ch05	245393	245631	245510;245507;245506;245510;245510	10.3355	8.91106	9.22251	6.15096	7.95759	7.71812	0.383304	0.0394089	.	.	.	.	.	892	245721	246404
SL3.0ch09	1621040	1621410	1621237;1621237;1621236;1621241;1621237;1621239	5.63704	5.68486	5.58367	6.76236	6.63085	7.52386	-0.307182	0.0394034	Solyc09g008160.3	LastIntron	LastExon	UTR3	.	2421	1623104	1623646
SL3.0ch02	29398047	29398254	29398143;29398141;29398142;29398147	2.7948	2.71875	2.64395	2.22711	2.49558	2.45204	0.185204	0.039398	Solyc02g032660.3	LastIntron	UTR3	UTR3	GO:0006855::drug transmembrane transport;GO:0015238::drug transmembrane transporter activity;GO:0015297::antiporter activity;GO:0016020::membrane;GO:0055085::transmembrane transport	6363	29397971	29404514
SL3.0ch04	59628864	59629132	59628988;59628987;59629005;59628995;59628998;59628998	2.9719	2.87548	2.8177	3.2356	3.72052	3.55815	-0.279064	0.039391	Solyc04g072570.3	UTR3	UTR3	UTR3	GO:0004672::protein kinase activity;GO:0005515::protein binding;GO:0005524::ATP binding;GO:0006468::protein phosphorylation	5245	59623753	59631016
SL3.0ch04	59628864	59629132	59628988;59628987;59629005;59628995;59628998;59628998	2.9719	2.87548	2.8177	3.2356	3.72052	3.55815	-0.279064	0.039391	Solyc04g072560.3	LastExon	LastExon	UTR3	GO:0015031::protein transport	5245	59623753	59631016
SL3.0ch02	51637458	51637898	51637676;51637681;51637683;51637677;51637682;51637681	9.37521	8.67849	9.04059	7.24671	6.90324	8.22865	0.275869	0.0393827	Solyc02g089100.3	UTR3	UTR3	Intergenic	.	4099	51637475	51641777
SL3.0ch02	51637458	51637898	51637676;51637681;51637683;51637677;51637682;51637681	9.37521	8.67849	9.04059	7.24671	6.90324	8.22865	0.275869	0.0393827	Solyc02g089110.3	LastIntron	UTR3	Intergenic	GO:0055085::transmembrane transport	4099	51637475	51641777
SL3.0ch12	61098533	61098759	61098646;61098654	3.67261	4.47066	4.09861	4.64479	5.04792	5.33283	-0.295592	0.0393271	Solyc12g044820.2	LastExon	UTR3	UTR3	GO:0005524::ATP binding;GO:0006810::transport;GO:0016021::integral component of membrane;GO:0016887::ATPase activity;GO:0042626::ATPase activity, coupled to transmembrane movement of substances;GO:0055085::transmembrane transport	-4293	61093787	61094353
SL3.0ch04	60087990	60088406	60088197;60088207;60088208;60088207;60088209;60088205	2.79139	2.84526	2.8206	3.09426	3.24613	3.02068	-0.146486	0.0392252	Solyc04g073970.3	LastExon	LastExon	UTR3	.	2789	60085409	60088501
SL3.0ch03	70551446	70552056	70551624;70551769;70551632;70551646;70551742;70551717	3.77035	3.95525	4.06515	4.37256	5.00033	4.99807	-0.285501	0.0392193	Solyc03g120810.3	LastExon	Intergenic	Intergenic	GO:0003777::microtubule motor activity;GO:0005524::ATP binding;GO:0007018::microtubule-based movement;GO:0008017::microtubule binding	-857	70549285	70550894
SL3.0ch02	54955914	54956328	54956130;54956136;54956156;54956137;54956151;54956157	4.62432	4.84644	4.21094	5.14352	5.32988	5.44732	-0.218657	0.0392069	Solyc02g093440.3	LastExon	Intergenic	Intergenic	GO:0005524::ATP binding;GO:0005737::cytoplasm;GO:0008152::metabolic process;GO:0016301::kinase activity;GO:0016773::phosphotransferase activity, alcohol group as acceptor	-877	54956998	54958272
SL3.0ch10	1274849	1275180	1275004;1275006;1275011;1275005;1275005;1275006	8.81551	8.41629	7.98469	9.91049	9.64032	11.1414	-0.283507	0.0391863	Solyc10g006840.3	Intergenic	UTR5	Intergenic	.	127	1274887	1275018
SL3.0ch04	55892825	55893091	55892964;55892961;55892956;55892950;55892952;55892954	3.97365	4.03951	3.74569	6.47108	5.35614	7.09725	-0.686507	0.0390696	Solyc04g064740.3	UTR3	UTR3	UTR3	.	-907	55889228	55892051
SL3.0ch07	55518586	55519226	55518839;55519109;55518813;55518849;55518838;55519119;55518837;55519116;55518844;55519202	3.87955	3.71938	3.99194	4.33745	4.4308	4.89014	-0.236799	0.039019	Solyc07g042270.3	LastExon	UTR3	Intergenic	GO:0003676::nucleic acid binding;GO:0005524::ATP binding	3693	55518699	55522599
SL3.0ch03	6430795	6430985	6430879	1.38259	1.41321	1.46733	2.08338	2.26157	1.80042	-0.52759	0.0390018	.	.	.	.	.	1476	6429414	6430742
SL3.0ch06	42289754	42290052	42289888;42289895;42289891;42289895;42289920;42289910	5.83973	5.23938	6.01656	8.01841	8.09921	10.1953	-0.622142	0.0389589	Solyc06g068050.3	LastExon	LastExon	UTR3	GO:0003676::nucleic acid binding	3235	42286668	42290204
SL3.0ch03	2347960	2348249	2348098;2348079;2348097;2348093;2348082;2348090	6.15744	6.38421	6.02431	8.6178	7.95832	9.87717	-0.510787	0.0389573	Solyc03g007800.3	LastExon	UTR3	UTR3	.	5109	2342995	2348379
SL3.0ch03	2347960	2348249	2348098;2348079;2348097;2348093;2348082;2348090	6.15744	6.38421	6.02431	8.6178	7.95832	9.87717	-0.510787	0.0389573	Solyc03g007790.3	UTR3	UTR3	UTR3	GO:0004672::protein kinase activity;GO:0004674::protein serine/threonine kinase activity;GO:0005524::ATP binding;GO:0006468::protein phosphorylation;GO:0048544::recognition of pollen	5109	2342995	2348379
SL3.0ch11	747743	747982	747859;747865;747862;747855;747852;747858	2.38532	2.40269	2.07291	3.08518	2.73479	3.43453	-0.431753	0.0389097	Solyc11g005920.2	UTR3	UTR3	UTR3	GO:0003677::DNA binding;GO:0006355::regulation of transcription, DNA-templated	-3389	751252	753210
SL3.0ch06	40502179	40502480	40502335;40502331;40502330;40502330;40502331;40502329	5.01434	4.88305	4.93674	6.0083	6.13312	6.95236	-0.364182	0.0389062	Solyc06g064815.1	LastIntron	UTR3	Intergenic	.	1011	40502216	40503341
SL3.0ch06	40502179	40502480	40502335;40502331;40502330;40502330;40502331;40502329	5.01434	4.88305	4.93674	6.0083	6.13312	6.95236	-0.364182	0.0389062	Solyc06g064810.3	LastIntron	LastExon	UTR3	.	1011	40502216	40503341
SL3.0ch02	7542798	7543143	7542971;7542975;7542967;7542969;7542975;7542968	4.64112	4.68467	4.44847	5.11778	5.676	5.85326	-0.27329	0.0389006	Solyc02g005210.3	LastExon	UTR3	UTR3	.	1778	7542775	7544749
SL3.0ch01	90436878	90437401	90437106;90437178;90437149;90437183;90437159;90437191	2.67298	2.72858	2.64842	2.86932	3.09069	2.93051	-0.143282	0.0389003	Solyc01g100570.3	Exon8	LastIntron	Intergenic	.	3445	90437012	90440585
SL3.0ch06	48958992	48959253	48959112;48959121;48959112;48959114;48959115;48959122	3.6818	4.068	3.78622	2.93059	3.3465	3.43479	0.248324	0.0388929	Solyc06g083520.3	Intron1	Exon2	Exon2	GO:0005525::GTP binding	-305	48954869	48958817
SL3.0ch02	52462604	52462825	52462713;52462716;52462720	4.37017	4.45058	5.31168	3.27656	3.80018	3.46183	0.42333	0.0388851	Solyc02g090200.3	LastExon	UTR3	UTR3	.	4956	52462572	52467671
SL3.0ch03	54222987	54223605	54223178;54223175;54223467;54223179;54223172;54223214;54223447;54223235;54223471	1.75051	1.76966	1.78345	1.5507	1.60309	1.42979	0.210505	0.0388692	Solyc03g082920.3	LastExon	UTR3	Intergenic	.	3703	54223228	54226999
SL3.0ch11	53780709	53781076	53780901;53780903;53780907;53780907;53780907;53780904	6.82426	6.36377	6.3944	8.6131	8.24672	10.0376	-0.457906	0.0388461	Solyc11g068930.2	LastExon	UTR3	Intergenic	GO:0005737::cytoplasm;GO:0006914::autophagy;GO:0008641::small protein activating enzyme activity	3582	53777310	53778524
SL3.0ch02	53539771	53539976	53539868	1.69523	1.35982	1.58199	1.85722	2.24704	1.94741	-0.384133	0.038837	Solyc02g091655.1	Intron8	Intron9	Exon10	.	3720	53539149	53543594
SL3.0ch02	53539771	53539976	53539868	1.69523	1.35982	1.58199	1.85722	2.24704	1.94741	-0.384133	0.038837	Solyc02g091660.3	UTR3	UTR3	UTR3	GO:0005515::protein binding	3720	53539149	53543594
SL3.0ch11	4860123	4860921	4860375;4860380;4860377;4860391;4860749;4860389;4860791;4860386;4860780	6.20014	5.95489	6.23457	4.9559	5.22232	5.66452	0.215069	0.038811	Solyc11g011930.2	Exon17	LastIntron	UTR3	GO:0000287::magnesium ion binding;GO:0004450::isocitrate dehydrogenase (NADP+) activity;GO:0006102::isocitrate metabolic process;GO:0016616::oxidoreductase activity, acting on the CH-OH group of donors, NAD or NADP as acceptor;GO:0051287::NAD binding;GO:0055114::oxidation-reduction process	-4901	4848667	4855621
SL3.0ch12	5020291	5020617	5020442;5020444;5020447;5020452;5020442;5020438	2.82448	2.6285	2.91803	3.1336	3.65446	3.64456	-0.317627	0.0387979	Solyc12g014170.2	UTR3	UTR3	UTR3	GO:0005515::protein binding	4216	5020274	5024670
SL3.0ch03	34746351	34746659	34746479;34746488;34746485;34746479;34746477;34746481	2.00311	2.09139	2.1157	2.31356	2.49789	2.65174	-0.265153	0.0387918	Solyc03g062940.3	LastExon	Intergenic	Intergenic	GO:0005515::protein binding	1330	34745175	34746409
SL3.0ch05	63809187	63809527	63809348;63809336;63809344;63809345;63809362;63809364	3.21611	3.25886	3.33883	2.65459	3.0117	2.82402	0.208995	0.0387441	Solyc05g052760.3	Exon9	Exon9	UTR3	GO:0004435::phosphatidylinositol phospholipase C activity;GO:0005515::protein binding;GO:0006629::lipid metabolic process;GO:0007165::signal transduction;GO:0008081::phosphoric diester hydrolase activity;GO:0035556::intracellular signal transduction	-3944	63813301	63817338
SL3.0ch09	6275564	6275957	6275775;6275773;6275783;6275779;6275778;6275783	3.10365	3.11761	3.15217	2.47893	2.74756	2.31369	0.313978	0.0387144	Solyc09g014620.3	Intron5	Exon7	LastIntron	.	2420	6273340	6276816
SL3.0ch07	68025479	68026038	68025615;68025877;68025623;68025874;68025644;68025868;68025635;68025879;68025636;68025891;68025648;68025872	6.64145	6.12262	6.39918	4.6057	5.11002	5.68499	0.315346	0.0386646	Solyc07g066480.3	UTR3	UTR3	UTR3	GO:0003824::catalytic activity;GO:0006777::Mo-molybdopterin cofactor biosynthetic process;GO:0008265::Mo-molybdopterin cofactor sulfurase activity;GO:0030151::molybdenum ion binding;GO:0030170::pyridoxal phosphate binding	-2694	68019734	68023064
SL3.0ch03	51747260	51747598	51747417;51747406;51747406;51747408;51747415;51747416	2.50223	2.49449	2.4427	2.69674	2.74844	2.92551	-0.170156	0.0386369	Solyc03g078290.3	LastExon	LastExon	Intergenic	GO:0003676::nucleic acid binding;GO:0003723::RNA binding;GO:0003735::structural constituent of ribosome;GO:0005622::intracellular;GO:0005840::ribosome;GO:0006412::translation	2241	51745188	51747594
SL3.0ch08	2565757	2566125	2565955;2565929;2565954;2565943;2565934;2565942	6.51876	6.81319	6.50282	5.77203	5.93773	6.30065	0.139201	0.0386043	.	.	.	.	.	-11296	2554169	2554645
SL3.0ch01	56980509	56981112	56980624;56980944;56980642;56980947;56980927;56980924;56980629;56980952;56980930	1.74791	1.72786	1.75504	1.92644	2.13483	2.03693	-0.221349	0.038593	Solyc01g056850.3	LastExon	UTR3	UTR3	GO:0003883::CTP synthase activity;GO:0006221::pyrimidine nucleotide biosynthetic process;GO:0006241::CTP biosynthetic process	6484	56980456	56987295
SL3.0ch10	664160	664413	664280;664278;664278	12.1369	10.9076	9.73881	6.10475	6.37388	9.09463	0.603718	0.0385779	Solyc10g005870.3	LastIntron	UTR3	UTR3	.	-3875	668162	676473
SL3.0ch10	60660386	60660711	60660552;60660546;60660549;60660550;60660549;60660547	7.7727	7.20104	7.65472	4.50402	5.29839	6.26321	0.494161	0.0385709	Solyc10g078860.2	LastExon	UTR3	UTR3	GO:0003677::DNA binding;GO:0003899::DNA-directed RNA polymerase activity;GO:0006351::transcription, DNA-templated;GO:0032549::ribonucleoside binding	1292	60659256	60660197
SL3.0ch03	8907641	8908215	8907969;8908009;8907996;8908027;8908042;8908045	14.6557	12.6318	12.5249	9.49982	9.24061	11.6476	0.38971	0.0385647	Solyc03g044370.3	UTR3	UTR3	UTR3	.	16622	8907583	8924550
SL3.0ch02	55201548	55201745	55201652	2.73379	2.91508	2.90973	3.89478	4.70438	5.1342	-0.682235	0.0385478	Solyc02g093860.3	LastExon	LastExon	UTR3	.	-2320	55203967	55209588
SL3.0ch07	8629173	8629538	8629356;8629364;8629358;8629353;8629357;8629360	3.03521	3.02942	3.05892	3.8501	3.75623	4.3778	-0.39346	0.0385238	Solyc07g017950.3	LastExon	LastExon	Intergenic	.	2411	8626944	8629428
SL3.0ch07	65853158	65853467	65853299;65853307;65853321;65853312;65853322;65853323	4.01904	3.77925	3.64163	4.18671	4.35949	4.2341	-0.159845	0.038456	Solyc07g063150.3	LastExon	LastExon	UTR3	.	-452	65853765	65857414
SL3.0ch07	67435465	67435666	67435555	10.0168	9.04668	8.13652	12.004	11.4107	14.3601	-0.473819	0.038445	Solyc07g065600.3	UTR3	UTR3	UTR3	.	-3553	67439119	67441119
SL3.0ch06	40797084	40797459	40797259;40797260;40797269;40797260;40797260;40797255	4.19913	4.54519	4.39535	5.00732	5.10128	5.70651	-0.267376	0.0384033	Solyc06g065240.3	Intergenic	Intergenic	UTR5	GO:0006486::protein glycosylation;GO:0008417::fucosyltransferase activity;GO:0016020::membrane	-187	40797459	40807315
SL3.0ch06	40797084	40797459	40797259;40797260;40797269;40797260;40797260;40797255	4.19913	4.54519	4.39535	5.00732	5.10128	5.70651	-0.267376	0.0384033	Solyc06g065230.3	LastIntron	LastExon	Intergenic	GO:0008080::N-acetyltransferase activity	-187	40797459	40807315
SL3.0ch02	50874051	50874304	50874158;50874160;50874166;50874168;50874165;50874168	2.42234	2.23842	2.38143	2.541	2.75257	2.5602	-0.157362	0.0383959	Solyc02g088010.3	LastIntron	LastIntron	LastIntron	.	6308	50867869	50874333
SL3.0ch02	50874051	50874304	50874158;50874160;50874166;50874168;50874165;50874168	2.42234	2.23842	2.38143	2.541	2.75257	2.5602	-0.157362	0.0383959	Solyc02g088000.3	UTR3	UTR3	UTR3	GO:0004373::glycogen (starch) synthase activity	6308	50867869	50874333
SL3.0ch05	5665118	5665323	5665228	4.37044	4.06423	4.71748	3.37776	3.92816	3.21966	0.321399	0.0383756	Solyc05g012410.2	LastExon	LastExon	Intergenic	.	1961	5663259	5665257
SL3.0ch07	1806956	1807240	1807098;1807091;1807095;1807093;1807084	64.783	62.5538	46.4392	33.4575	32.7886	28.7868	0.870731	0.0383694	.	.	.	.	.	-4035	1801489	1803063
SL3.0ch05	8048400	8048698	8048567	0.980763	1.06827	1.09453	1.34554	1.7377	1.65718	-0.592616	0.0383466	Solyc05g014260.3	Exon5	Exon5	UTR3	GO:0000160::phosphorelay signal transduction system;GO:0003677::DNA binding;GO:0003700::sequence-specific DNA binding transcription factor activity;GO:0007165::signal transduction	4034	8044515	8050118
SL3.0ch04	4428749	4429099	4428930;4428931;4428938;4428944;4428941;4428945	3.10351	3.22713	3.22368	3.47733	3.62946	3.85747	-0.198583	0.0383	Solyc04g012120.3	LastIntron	UTR3	UTR3	GO:0019904::protein domain specific binding	1406	4428657	4430330
SL3.0ch11	54044157	54044388	54044272;54044265;54044275	8.4758	7.16863	7.75187	12.8388	11.1944	15.3702	-0.752039	0.0382869	Solyc11g069150.2	Intron11	Intron12	Intron12	GO:0004175::endopeptidase activity;GO:0004298::threonine-type endopeptidase activity;GO:0005839::proteasome core complex;GO:0051603::proteolysis involved in cellular protein catabolic process	5164	54042842	54049437
SL3.0ch01	74687036	74687407	74687225;74687223;74687222;74687234;74687236;74687224	2.98794	2.9726	3.05173	3.07664	3.09622	3.16111	-0.0506005	0.0382753	Solyc01g066720.3	LastExon	UTR3	UTR3	.	-690	74685847	74686531
SL3.0ch07	1598962	1599530	1599065;1599080;1599093;1599424	2.5258	2.70121	2.65904	3.00713	3.46303	3.51112	-0.339923	0.0382712	Solyc07g006760.3	LastExon	UTR3	UTR3	GO:0004672::protein kinase activity;GO:0005515::protein binding;GO:0005524::ATP binding;GO:0006468::protein phosphorylation	-7692	1586004	1591554
SL3.0ch06	49720911	49721196	49721059;49721060;49721057;49721051;49721061;49721060	9.25982	7.84437	7.8089	5.69449	5.41781	7.16226	0.447067	0.0382493	Solyc06g084621.1	LastIntron	LastIntron	LastIntron	.	-1606	49717753	49719447
SL3.0ch11	41203329	41203707	41203509;41203517;41203503;41203510;41203514;41203513	6.0319	6.13123	6.30576	6.97848	7.05653	7.77654	-0.239995	0.0382367	Solyc11g039910.2	Intron3	UTR3	UTR3	.	5528	41202009	41209046
SL3.0ch02	40544445	40544657	40544521	1.03613	1.08177	1.12101	1.48551	1.54419	1.27817	-0.411467	0.0382224	Solyc02g070210.3	Exon1	Exon1	Exon1	GO:0005215::transporter activity;GO:0005622::intracellular;GO:0006810::transport;GO:0016021::integral component of membrane	211	40542869	40544762
SL3.0ch02	41811087	41811429	41811243;41811261;41811259;41811270;41811261;41811252	8.08809	7.91642	6.75633	9.89989	9.30389	11.5836	-0.435785	0.0381809	Solyc02g071880.3	LastExon	UTR3	UTR3	GO:0004672::protein kinase activity;GO:0005524::ATP binding;GO:0006468::protein phosphorylation	-12663	41793547	41798595
SL3.0ch12	5716862	5717177	5717016;5717015;5717010;5717015;5717021;5717018	10.983	10.0203	9.6587	12.0564	12.5806	14.3849	-0.347833	0.0381663	Solyc12g015730.2	UTR3	UTR3	Intergenic	GO:0005515::protein binding	4655	5718464	5721675
SL3.0ch11	69287	69631	69441;69456;69443;69461;69459;69451	3.48552	3.56222	3.24587	2.7554	3.00095	3.15001	0.208841	0.0380807	Solyc11g005090.2	UTR3	UTR3	UTR3	GO:0005634::nucleus	2415	67044	69071
SL3.0ch09	3382820	3383215	3383029;3383051;3383040;3383050;3383051;3383032	4.89414	5.29163	4.97136	6.17323	6.74639	7.55413	-0.433778	0.0380677	Solyc09g009900.3	LastIntron	UTR3	Intergenic	GO:0003677::DNA binding;GO:0005634::nucleus;GO:0006260::DNA replication;GO:0006281::DNA repair;GO:0006310::DNA recombination	2806	3382841	3385824
SL3.0ch03	61601690	61601971	61601832;61601835;61601836;61601845;61601841;61601853	3.58454	3.45851	3.64502	4.36767	5.11624	5.32723	-0.470681	0.0380637	Solyc03g097830.3	LastExon	LastExon	UTR3	GO:0003723::RNA binding;GO:0006396::RNA processing;GO:0016779::nucleotidyltransferase activity	2718	61600672	61604549
SL3.0ch03	61601690	61601971	61601832;61601835;61601836;61601845;61601841;61601853	3.58454	3.45851	3.64502	4.36767	5.11624	5.32723	-0.470681	0.0380637	Solyc03g097840.3	UTR3	UTR3	UTR3	.	2718	61600672	61604549
SL3.0ch02	43740030	43740452	43740201;43740200;43740197;43740197;43740200;43740208	3.39932	3.33185	3.5039	3.64449	3.87779	4.00753	-0.171849	0.0380502	Solyc02g078515.1	LastExon	Intergenic	Intergenic	.	-1734	43736991	43738507
SL3.0ch11	53012782	53013032	53012904;53012920;53012931;53012916;53012919;53012928	2.90513	3.11208	3.02596	3.2473	3.33502	3.56164	-0.165721	0.0380204	Solyc11g066910.2	Intron6	Intron6	LastIntron	GO:0005484::SNAP receptor activity;GO:0005515::protein binding;GO:0006886::intracellular protein transport;GO:0016020::membrane;GO:0016192::vesicle-mediated transport	1979	53013141	53014886
SL3.0ch04	58738460	58738726	58738609	4.19689	3.64144	4.09681	3.32697	3.46742	2.87449	0.303794	0.0380138	Solyc04g071660.3	Exon3	Exon3	Exon3	.	910	58729356	58739503
SL3.0ch09	62582728	62583188	62582933;62582928;62582938;62582946;62582949;62582955	14.1958	12.0557	12.5903	9.4193	9.37162	11.4461	0.361298	0.0379934	Solyc09g064870.3	LastIntron	UTR3	UTR3	.	-2586	62571662	62580372
SL3.0ch04	60362403	60362866	60362584;60362595;60362598;60362593;60362596;60362594	3.11639	3.14769	3.23106	3.64768	4.02518	4.231	-0.326169	0.0379298	Solyc04g074270.3	LastIntron	UTR3	Intergenic	GO:0005515::protein binding	-881	60360524	60361753
SL3.0ch04	60362403	60362866	60362584;60362595;60362598;60362593;60362596;60362594	3.11639	3.14769	3.23106	3.64768	4.02518	4.231	-0.326169	0.0379298	Solyc04g074290.3	LastExon	UTR3	UTR3	GO:0008168::methyltransferase activity	-881	60360524	60361753
SL3.0ch11	53443666	53443984	53443824;53443825;53443821;53443826;53443821;53443826	6.49477	6.49011	6.25212	5.18774	5.71156	5.83652	0.200945	0.0379224	Solyc11g068420.2	LastIntron	LastExon	UTR3	GO:0003723::RNA binding;GO:0003735::structural constituent of ribosome;GO:0006412::translation;GO:0015934::large ribosomal subunit	-2059	53445884	53449614
SL3.0ch01	83036419	83036734	83036565;83036572;83036568;83036571;83036570;83036577	6.18298	6.32472	6.07153	7.21	7.8545	8.41955	-0.337991	0.0379044	Solyc01g088390.3	LastExon	Intergenic	Intergenic	.	-1046	83016693	83035530
SL3.0ch10	751480	751844	751664;751644;751683;751683;751684;751690	3.82359	3.69525	3.57012	3.25889	3.03584	2.67357	0.306217	0.0378864	Solyc10g006000.3	Intron8	Exon9	Exon9	GO:0003677::DNA binding	-2222	746837	749440
SL3.0ch10	28865086	28865560	28865300;28865298;28865306;28865305;28865298;28865304	7.48484	6.61895	6.41434	8.14834	8.40047	9.72564	-0.356762	0.0378809	Solyc10g044910.2	LastIntron	LastExon	UTR3	.	-381	28863199	28864942
SL3.0ch05	2784400	2784781	2784542;2784557;2784549;2784559;2784560;2784562	2.287	2.23986	2.34493	2.62054	2.99616	3.00511	-0.327305	0.0378785	Solyc05g008430.3	LastExon	UTR3	UTR3	GO:0005515::protein binding	-5445	2790036	2790416
SL3.0ch06	38915384	38915802	38915600;38915591;38915600;38915586;38915594;38915600	11.1151	9.62131	9.60205	7.34	7.78769	8.91339	0.335646	0.0378491	Solyc06g060780.4	LastExon	UTR3	UTR3	GO:0004609::phosphatidylserine decarboxylase activity;GO:0005739::mitochondrion;GO:0008654::phospholipid biosynthetic process	-1893	38909527	38913700
SL3.0ch05	64280999	64281334	64281166;64281159;64281158;64281163;64281166;64281180	1.44774	1.4787	1.41604	1.92595	2.16	1.79378	-0.437228	0.0377665	Solyc05g053310.3	LastExon	UTR3	UTR3	.	1662	64280918	64282829
SL3.0ch05	29253715	29254401	29253906;29254194;29253900;29254206;29253903;29254215;29253903;29254181;29253903;29254194;29253913;29254179	4.21521	4.13166	4.22259	4.77824	4.70574	5.18169	-0.22252	0.0377622	Solyc05g023750.3	LastExon	LastExon	UTR3	GO:0005096::GTPase activator activity;GO:0005515::protein binding;GO:0005737::cytoplasm	11105	29242953	29254451
SL3.0ch03	71168189	71168661	71168415;71168425;71168404;71168444;71168447;71168446	2.88056	2.88747	3.02574	3.36551	3.80186	3.92591	-0.335131	0.0377246	Solyc03g121590.3	LastExon	LastExon	UTR3	GO:0005525::GTP binding	-4663	71173088	71184608
SL3.0ch08	58143108	58143474	58143282;58143289;58143288;58143292;58143298;58143280	3.32275	3.18003	3.48409	2.82815	2.91562	3.11734	0.172544	0.0377188	Solyc08g069000.3	LastExon	UTR3	UTR3	GO:0016020::membrane;GO:0030001::metal ion transport;GO:0046873::metal ion transmembrane transporter activity;GO:0055085::transmembrane transport	-2621	58139005	58140670
SL3.0ch08	59670818	59671970	59670982;59671239;59670983;59671265;59670971;59671292;59670980;59671286;59671825;59670988;59671253;59670970;59671262;59671770;59671809;59671789;59671760	2.09507	2.07209	2.28259	2.55284	2.71329	2.36604	-0.242853	0.0377173	Solyc08g075420.3	Exon8	Exon8	Intron8	GO:0003735::structural constituent of ribosome;GO:0005840::ribosome;GO:0006412::translation	-1248	59667297	59670146
SL3.0ch05	2314491	2314720	2314577;2314581;2314598	1.38051	1.3366	1.18174	1.60224	1.52131	1.51239	-0.249812	0.0376721	Solyc05g007870.2	LastExon	LastExon	UTR3	GO:0003677::DNA binding	2255	2312350	2315569
SL3.0ch08	242365	242685	242543;242550;242541;242550;242553;242554	4.4861	4.96257	4.49035	3.37125	3.98004	4.0443	0.290655	0.0376451	Solyc08g005310.3	LastExon	LastExon	UTR3	GO:0003924::GTPase activity;GO:0004871::signal transducer activity;GO:0007165::signal transduction;GO:0007186::G-protein coupled receptor signaling pathway;GO:0019001::guanyl nucleotide binding;GO:0031683::G-protein beta/gamma-subunit complex binding	-585	243110	247676
SL3.0ch02	42423527	42424167	42423732;42423870;42423963;42423732;42423920;42423694;42423826;42423872;42423848;42423838	2.32452	2.69614	2.62943	1.95001	2.12646	1.54557	0.444381	0.0376223	Solyc02g076740.2	UTR5	UTR5	LastIntron	.	321	42423526	42424695
SL3.0ch01	2154210	2154597	2154390;2154389;2154397;2154393;2154398;2154411	6.35176	6.17254	6.27471	4.19611	4.27098	5.27561	0.45199	0.0375552	Solyc01g008070.3	LastIntron	LastExon	UTR3	.	3178	2152362	2157582
SL3.0ch01	2154210	2154597	2154390;2154389;2154397;2154393;2154398;2154411	6.35176	6.17254	6.27471	4.19611	4.27098	5.27561	0.45199	0.0375552	Solyc01g008080.3	UTR3	UTR3	Intron4	GO:0003735::structural constituent of ribosome;GO:0005622::intracellular;GO:0005840::ribosome;GO:0006412::translation	3178	2152362	2157582
SL3.0ch10	10806641	10806927	10806793;10806800;10806795;10806803;10806802;10806792	10.6949	9.3199	10.0824	6.99543	7.44828	8.89287	0.367036	0.0375551	Solyc10g018870.2	LastIntron	UTR3	UTR3	.	2610	10806603	10809394
SL3.0ch10	2996965	2997280	2997113;2997126;2997126;2997122;2997126;2997116	3.29202	3.23994	3.25093	2.74935	2.70542	3.00151	0.210237	0.0375429	Solyc10g008980.3	LastIntron	LastExon	UTR3	GO:0005215::transporter activity;GO:0006810::transport;GO:0016021::integral component of membrane	3984	2993138	2997359
SL3.0ch04	6499554	6499828	6499658;6499668;6499684;6499672;6499700;6499712	5.60626	5.60525	4.64804	6.59212	6.46533	6.87942	-0.330086	0.0375161	Solyc04g015950.2	UTR3	UTR3	UTR3	GO:0005515::protein binding	-7558	6507249	6510526
SL3.0ch08	61445347	61445728	61445541;61445539;61445537;61445536;61445544;61445548	5.36189	4.26835	4.69488	3.1624	3.2803	4.01426	0.454084	0.0374995	Solyc08g077430.3	LastExon	LastExon	UTR3	.	11709	61447246	61457247
SL3.0ch07	1778500	1778864	1778750;1778746;1778756;1778767;1778813;1778802	2.42807	2.58078	2.5501	2.8444	3.29206	3.10127	-0.289353	0.0374955	Solyc07g006950.3	UTR3	UTR3	UTR3	.	3059	1775623	1778895
SL3.0ch07	1778500	1778864	1778750;1778746;1778756;1778767;1778813;1778802	2.42807	2.58078	2.5501	2.8444	3.29206	3.10127	-0.289353	0.0374955	Solyc07g006960.3	UTR3	UTR3	UTR3	.	3059	1775623	1778895
SL3.0ch07	1690984	1691456	1691222;1691233;1691206;1691226;1691240;1691236	3.26921	3.08023	2.91606	3.63326	3.7217	3.33889	-0.206842	0.03748	Solyc07g006820.3	Exon21	Exon21	Exon21	GO:0005515::protein binding	-3218	1694438	1701999
SL3.0ch09	71573973	71574225	71574075;71574078;71574096	3.04875	2.98657	2.85963	3.36071	3.80202	3.89578	-0.314097	0.0374509	Solyc09g091880.3	Exon6	Intron6	Intron6	GO:0003677::DNA binding;GO:0005515::protein binding	4372	71569727	71581484
SL3.0ch04	43081652	43081934	43081789;43081797;43081783;43081743;43081796	2.03763	1.89878	2.22281	1.60607	1.80667	1.63745	0.286412	0.0374379	Solyc04g049710.3	Intron6	Exon7	LastIntron	GO:0005515::protein binding	9569	43077156	43091362
SL3.0ch08	59431301	59431646	59431478;59431477;59431475;59431480;59431477;59431489	4.90927	4.22161	4.52157	3.58529	3.71458	3.99061	0.274053	0.0373931	Solyc08g075160.3	LastIntron	LastExon	UTR3	GO:0003824::catalytic activity;GO:0003937::IMP cyclohydrolase activity;GO:0004643::phosphoribosylaminoimidazolecarboxamide formyltransferase activity;GO:0006164::purine nucleotide biosynthetic process	2390	59432099	59433864
SL3.0ch04	2765138	2765537	2765326;2765322;2765330;2765333;2765329;2765345	2.90802	3.26348	3.03282	3.37151	3.84006	3.83973	-0.263832	0.0373193	Solyc04g009310.3	LastExon	LastExon	UTR3	GO:0004252::serine-type endopeptidase activity;GO:0006508::proteolysis	-1647	2766985	2772182
SL3.0ch08	63655556	63655860	63655713;63655715;63655720;63655720;63655719;63655722	8.41821	6.89022	7.16003	4.95872	5.65755	6.21501	0.416756	0.0372951	Solyc08g080220.2	LastExon	UTR3	UTR3	GO:0003677::DNA binding;GO:0003899::DNA-directed RNA polymerase activity;GO:0006351::transcription, DNA-templated	-6138	63633650	63649570
SL3.0ch07	65510532	65510796	65510661;65510668;65510662;65510675;65510675;65510668	2.97366	2.82857	2.9655	3.90066	4.92594	4.90974	-0.647721	0.0372551	Solyc07g062700.3	LastExon	UTR3	UTR3	GO:0005509::calcium ion binding;GO:0016021::integral component of membrane;GO:0055085::transmembrane transport	343	65510321	65510500
SL3.0ch07	62875104	62875419	62875233;62875247;62875239;62875259;62875269;62875260	3.62658	3.27222	3.44874	2.8254	2.98328	3.18782	0.201854	0.0371983	Solyc07g054430.3	LastExon	LastExon	Intergenic	GO:0005542::folic acid binding;GO:0008152::metabolic process;GO:0016740::transferase activity	2605	62872656	62875402
SL3.0ch12	2412858	2413122	2412984;2412969;2412978;2412977;2412988;2412979	3.8508	3.74358	3.7348	3.16478	3.04921	3.46246	0.227493	0.0371804	Solyc12g009080.2	UTR3	UTR3	UTR3	.	-1063	2414053	2418589
SL3.0ch07	374994	375216	375099;375097;375105;375103	5.24596	4.74535	4.45522	6.1171	5.40085	6.32138	-0.304337	0.0371649	Solyc07g005470.3	LastIntron	UTR3	Intergenic	.	-1363	364105	373742
SL3.0ch06	39889485	39889862	39889651;39889650;39889649;39889648;39889648;39889660	4.21958	4.06762	3.9276	4.65897	4.55947	5.12318	-0.231578	0.0371509	Solyc06g063000.3	LastExon	LastExon	UTR3	GO:0000166::nucleotide binding;GO:0003676::nucleic acid binding	-1190	39890864	39893851
SL3.0ch04	63558334	63558625	63558467;63558470;63558472;63558484;63558477;63558471	4.72935	4.01212	4.47809	2.89169	3.10243	3.83158	0.428041	0.0371295	Solyc04g078810.3	UTR3	UTR3	UTR3	.	3225	63555254	63558098
SL3.0ch03	66541185	66541674	66541520;66541250;66541524;66541515;66541522;66541518;66541520	3.15949	3.17189	3.07997	3.34922	3.47939	3.62717	-0.151826	0.0371289	Solyc03g115250.3	LastExon	Intergenic	Intergenic	.	-331	66541761	66544995
SL3.0ch12	65955729	65956120	65955907;65955901;65955898;65955904;65955917;65955924	5.07544	4.61905	4.67236	5.91005	5.85039	6.90272	-0.37745	0.037073	Solyc12g095860.2	Intron8	UTR3	UTR3	GO:0004672::protein kinase activity;GO:0005524::ATP binding;GO:0006468::protein phosphorylation	4605	65953584	65960530
SL3.0ch12	58962598	58962945	58962738;58962739;58962736;58962741;58962745;58962752	4.72689	4.32929	4.6945	5.42167	6.01105	6.56882	-0.388617	0.0370428	Solyc12g042690.2	UTR3	UTR3	UTR3	.	4224	58962648	58966996
SL3.0ch12	58962598	58962945	58962738;58962739;58962736;58962741;58962745;58962752	4.72689	4.32929	4.6945	5.42167	6.01105	6.56882	-0.388617	0.0370428	Solyc12g042655.1	LastExon	UTR3	Intergenic	GO:0005515::protein binding	4224	58962648	58966996
SL3.0ch04	52509804	52510595	52510125;52510105;52510239;52510321;52510321;52510323	5.62502	5.52631	5.60495	6.76647	6.88016	7.75131	-0.35277	0.0370412	Solyc04g054470.3	UTR3	UTR3	Intergenic	.	5831	52504368	52510558
SL3.0ch04	52509804	52510595	52510125;52510105;52510239;52510321;52510321;52510323	5.62502	5.52631	5.60495	6.76647	6.88016	7.75131	-0.35277	0.0370412	Solyc04g054475.1	LastExon	LastExon	Intergenic	.	5831	52504368	52510558
SL3.0ch12	5498179	5498506	5498330;5498343;5498343;5498346;5498332;5498337	4.11899	4.18683	3.73208	4.68847	4.44985	4.6253	-0.193277	0.0369955	Solyc12g014530.2	LastExon	UTR3	UTR3	GO:0005737::cytoplasm;GO:0008734::L-aspartate oxidase activity;GO:0009435::NAD biosynthetic process;GO:0016491::oxidoreductase activity;GO:0055114::oxidation-reduction process	6205	5498167	5504548
SL3.0ch05	62068213	62068403	62068304	7.91087	6.60479	6.69107	9.10955	10.2983	11.9931	-0.566289	0.0369922	Solyc05g051010.3	UTR3	UTR3	Intergenic	GO:0003854::3-beta-hydroxy-delta5-steroid dehydrogenase activity;GO:0006694::steroid biosynthetic process;GO:0016616::oxidoreductase activity, acting on the CH-OH group of donors, NAD or NADP as acceptor;GO:0055114::oxidation-reduction process	-772	62069080	62075500
SL3.0ch05	62068213	62068403	62068304	7.91087	6.60479	6.69107	9.10955	10.2983	11.9931	-0.566289	0.0369922	Solyc05g051015.1	LastExon	LastExon	Intergenic	.	-772	62069080	62075500
SL3.0ch12	62113264	62113481	62113372;62113373;62113378	6.08193	4.85725	5.19567	6.73143	6.55059	7.80253	-0.386007	0.0369617	Solyc12g049530.2	UTR3	UTR3	UTR3	GO:0007033::vacuole organization;GO:0036092::phosphatidylinositol-3-phosphate biosynthetic process;GO:0042578::phosphoric ester hydrolase activity	1147	62112839	62114520
SL3.0ch12	1119729	1119958	1119839;1119837;1119847;1119854;1119858	4.54199	4.33531	4.33959	3.1543	3.71222	3.77128	0.313182	0.036959	Solyc12g006650.2	LastExon	LastExon	UTR3	GO:0001104::RNA polymerase II transcription cofactor activity;GO:0006357::regulation of transcription from RNA polymerase II promoter;GO:0016592::mediator complex	-2176	1122020	1126376
SL3.0ch08	56040600	56041030	56040832;56040832;56040823;56040838;56040832;56040830	6.41327	5.45378	6.08675	6.87717	7.44815	8.19906	-0.327198	0.0369029	Solyc08g067060.2	UTR3	UTR3	UTR3	GO:0005515::protein binding	5010	56040302	56045825
SL3.0ch04	147652	148228	147851;147894;147873;147899;147916;147897	10.613	8.59025	9.02758	6.19289	6.4355	7.9457	0.456442	0.0368815	Solyc04g005200.3	LastExon	LastExon	UTR3	GO:0003824::catalytic activity;GO:0009063::cellular amino acid catabolic process;GO:0009234::menaquinone biosynthetic process;GO:0030976::thiamine pyrophosphate binding;GO:0070204::2-succinyl-5-enolpyruvyl-6-hydroxy-3-cyclohexene-1-carboxylic-acid synthase activity	4856	149962	152796
SL3.0ch06	48777775	48778101	48777925;48777928;48777930;48777944;48777938;48777944	5.23728	4.6234	4.78856	5.56014	5.84301	6.48007	-0.287781	0.0368277	Solyc06g083210.3	UTR3	UTR3	UTR3	GO:0004672::protein kinase activity;GO:0005524::ATP binding;GO:0006468::protein phosphorylation	-890	48778828	48786070
SL3.0ch04	53763642	53763982	53763818;53763822;53763828;53763830;53763821;53763827	10.4001	9.83634	10.4929	6.97877	6.80168	8.73993	0.448386	0.0367733	Solyc04g055200.3	LastIntron	UTR3	UTR3	GO:0004066::asparagine synthase (glutamine-hydrolyzing) activity;GO:0006529::asparagine biosynthetic process	19410	53763613	53783222
SL3.0ch09	4913673	4913903	4913800;4913804;4913792	1.64964	1.38198	1.72869	2.01741	2.10885	2.08545	-0.383933	0.0367633	Solyc09g011670.3	Intron3	LastIntron	LastIntron	GO:0006950::response to stress	1355	4910693	4915143
SL3.0ch09	70606730	70606934	70606830;70606829	2.37179	1.95768	2.10395	2.76318	2.72589	2.67783	-0.344206	0.0367629	Solyc09g090680.3	UTR3	UTR3	UTR3	.	2245	70604587	70606987
SL3.0ch04	2879218	2879423	2879314;2879320;2879320	23.8421	17.586	19.1126	11.2792	10.8956	15.5736	0.681488	0.0367247	Solyc04g009470.3	LastIntron	UTR3	UTR3	GO:0003712::transcription cofactor activity;GO:0006355::regulation of transcription, DNA-templated	-9779	2889100	2897727
SL3.0ch04	4724068	4724389	4724272;4724284;4724290	3.8544	3.84276	3.67761	3.98029	4.20141	4.28946	-0.132759	0.0367084	Solyc04g014480.3	LastExon	LastExon	UTR3	.	1266	4722962	4724505
SL3.0ch11	19136026	19136447	19136288;19136283;19136289;19136297;19136297;19136306	4.97645	4.6936	4.47416	5.73333	5.19115	5.97197	-0.25651	0.0367082	Solyc11g027830.2	LastExon	LastExon	UTR3	.	4175	19132061	19136532
SL3.0ch08	60957877	60958413	60958143;60958170;60958149;60958143;60958130;60958140	5.35305	5.19399	5.43735	5.76293	6.10238	6.37381	-0.190373	0.0367033	Solyc08g076920.3	LastIntron	UTR3	UTR3	GO:0005096::GTPase activator activity	-953	60950689	60957192
SL3.0ch07	65801260	65801864	65801466;65801473;65801472;65801478;65801491;65801496	3.06746	3.12644	3.1675	3.25449	3.31686	3.43684	-0.0963856	0.0366696	Solyc07g063100.3	LastIntron	UTR3	UTR3	GO:0005783::endoplasmic reticulum;GO:0005886::plasma membrane;GO:0010155::regulation of proton transport	3140	65798422	65798862
SL3.0ch04	65570265	65570715	65570586;65570586;65570578	4.12024	3.96167	3.65098	3.13253	3.5325	3.37608	0.224638	0.0366688	Solyc04g081540.3	Exon6	Exon6	UTR3	.	4306	65566184	65571868
SL3.0ch11	55508624	55508957	55508811;55508799;55508805;55508800;55508789;55508820	3.84229	3.66716	3.6892	4.48233	4.64766	5.22656	-0.358384	0.0366564	Solyc11g071870.2	LastExon	LastExon	UTR3	.	-708	55509499	55512200
SL3.0ch02	40683241	40683576	40683397;40683398;40683391;40683403;40683392;40683404	2.86262	2.94974	3.00683	2.69688	2.77327	2.82564	0.088267	0.0366564	Solyc02g070330.3	LastExon	LastExon	UTR3	GO:0003723::RNA binding;GO:0003735::structural constituent of ribosome;GO:0005622::intracellular;GO:0005840::ribosome;GO:0006412::translation	3455	40684635	40686864
SL3.0ch02	40683241	40683576	40683397;40683398;40683391;40683403;40683392;40683404	2.86262	2.94974	3.00683	2.69688	2.77327	2.82564	0.088267	0.0366564	Solyc02g070340.3	UTR3	UTR3	UTR3	GO:0003723::RNA binding;GO:0003735::structural constituent of ribosome;GO:0005622::intracellular;GO:0005840::ribosome;GO:0006412::translation	3455	40684635	40686864
SL3.0ch05	66590871	66591549	66591056;66591403;66591055;66591411;66591060;66591405;66591051;66591404;66591054;66591402;66591059;66591410	3.57102	3.71804	3.70841	3.93065	3.83132	3.80939	-0.0733874	0.0366051	Solyc05g056460.3	LastIntron	UTR3	UTR3	.	-2254	66587020	66588956
SL3.0ch07	67666002	67666390	67666162;67666170;67666155;67666182;67666195;67666210	5.35917	4.8365	5.17946	3.67567	4.01968	4.56777	0.326271	0.036593	Solyc07g065950.3	Exon12	Exon12	LastIntron	GO:0005515::protein binding	1026	67666737	67667222
SL3.0ch03	59395223	59395543	59395377;59395386;59395386	13.012	13.0519	11.8039	9.85893	9.8003	11.5078	0.280948	0.0365597	Solyc03g096100.2	LastIntron	LastExon	UTR3	.	2454	59392929	59395579
SL3.0ch03	59395223	59395543	59395377;59395386;59395386	13.012	13.0519	11.8039	9.85893	9.8003	11.5078	0.280948	0.0365597	Solyc03g096097.1	LastIntron	LastExon	UTR3	.	2454	59392929	59395579
SL3.0ch08	9120529	9120930	9120748;9120749;9120750;9120750;9120750;9120753	3.56274	3.71082	3.82792	4.12287	4.39936	4.71361	-0.2537	0.0365321	Solyc08g016750.3	LastExon	UTR3	UTR3	GO:0003824::catalytic activity;GO:0004739::pyruvate dehydrogenase (acetyl-transferring) activity;GO:0006086::acetyl-CoA biosynthetic process from pyruvate;GO:0008152::metabolic process	9337	9120313	9130067
SL3.0ch02	44179892	44180152	44180026;44180034	1.42788	1.37276	1.39552	2.13715	2.61269	2.05695	-0.697906	0.0365212	Solyc02g079000.3	UTR3	UTR3	UTR3	GO:0004222::metalloendopeptidase activity;GO:0005524::ATP binding;GO:0006508::proteolysis	-10727	44190749	44192541
SL3.0ch10	61890827	61891239	61891035;61891038;61891045;61891039;61891053;61891053	5.78189	5.50398	5.45109	4.71889	4.91293	5.251	0.169389	0.0364899	Solyc10g080520.2	LastIntron	UTR3	Intergenic	GO:0005515::protein binding;GO:0008270::zinc ion binding	-1187	61887834	61889846
SL3.0ch08	55473744	55474036	55473844;55473937	3.78536	3.23507	4.08238	4.36874	4.70822	5.00198	-0.342613	0.0364857	Solyc08g066640.3	UTR3	UTR3	UTR3	.	4016	55474564	55477906
SL3.0ch09	3743155	3743459	3743293;3743294;3743296;3743290;3743294;3743295	11.2111	9.0709	10.7849	6.26507	6.6001	8.7227	0.525157	0.0364838	Solyc09g010360.3	UTR5	UTR5	UTR5	GO:0016020::membrane;GO:0016021::integral component of membrane;GO:0022857::transmembrane transporter activity	316	3740237	3743623
SL3.0ch09	3743155	3743459	3743293;3743294;3743296;3743290;3743294;3743295	11.2111	9.0709	10.7849	6.26507	6.6001	8.7227	0.525157	0.0364838	Solyc09g010350.3	LastIntron	UTR3	Intergenic	.	316	3740237	3743623
SL3.0ch11	49130169	49130472	49130311;49130325;49130316;49130312;49130315;49130313	3.70306	3.28721	3.55909	2.76047	3.16508	2.59369	0.308359	0.0364457	.	.	.	.	.	-1215	49131536	49131745
SL3.0ch05	6886072	6886296	6886180;6886166;6886182;6886186;6886202	2.91385	2.63789	2.7144	3.70006	3.39227	4.17991	-0.447489	0.0364219	Solyc05g013580.3	UTR3	UTR3	UTR3	GO:0003830::beta-1,4-mannosylglycoprotein 4-beta-N-acetylglucosaminyltransferase activity;GO:0006487::protein N-linked glycosylation;GO:0016020::membrane	2602	6883582	6887526
SL3.0ch04	48189288	48189560	48189419;48189421;48189426;48189425;48189427;48189429	8.45906	7.36783	8.04835	5.25995	6.07873	6.89687	0.388762	0.0364205	Solyc04g050760.3	UTR3	UTR3	UTR3	.	-2668	48192092	48194975
SL3.0ch01	23875685	23875882	23875864	7.95579	9.1794	4.2773	18.4203	16.8341	11.4333	-1.12459	0.0363796	.	.	.	.	.	-1428	23877212	23879095
SL3.0ch05	62054184	62054626	62054397;62054404;62054405;62054411;62054406;62054409	4.98742	4.65104	4.91926	5.11821	5.40244	5.52604	-0.140491	0.036377	Solyc05g051000.3	LastIntron	UTR3	Intergenic	GO:0003735::structural constituent of ribosome;GO:0005622::intracellular;GO:0005840::ribosome;GO:0006412::translation	2988	62054207	62057393
SL3.0ch10	64032696	64032886	64032790	2.14104	2.33398	2.40405	3.04961	3.90804	3.33126	-0.580806	0.036371	Solyc10g084290.2	UTR3	UTR3	Intergenic	.	-1512	64034303	64035097
SL3.0ch08	58531650	58532106	58531875;58531882;58531902;58531906;58531906;58531911	4.84117	4.67092	4.73714	5.76585	5.74	6.53847	-0.340661	0.0363582	Solyc08g074290.3	LastIntron	UTR3	UTR3	.	3839	58533554	58535717
SL3.0ch03	69126938	69127367	69127100;69127100;69127100;69127107;69127109;69127103	4.21944	4.4941	4.38412	4.83132	5.36473	5.48544	-0.259753	0.0363473	Solyc03g118840.3	LastIntron	LastExon	UTR3	GO:0005515::protein binding;GO:0008270::zinc ion binding	3310	69123842	69127454
SL3.0ch06	44304045	44304436	44304245;44304257;44304249;44304251;44304263;44304253	7.47781	6.858	6.48169	5.16986	5.04696	6.19112	0.343403	0.0363451	Solyc06g071700.1	LastExon	Intergenic	Intergenic	GO:0005507::copper ion binding;GO:0008131::primary amine oxidase activity;GO:0009308::amine metabolic process;GO:0048038::quinone binding;GO:0055114::oxidation-reduction process	2255	44301985	44303892
SL3.0ch06	25559336	25559726	25559482;25559484;25559480;25559487;25559485;25559488	9.22339	8.91948	9.31203	6.04324	5.80488	7.59102	0.498099	0.0363177	Solyc06g036080.3	UTR3	UTR3	UTR3	GO:0004672::protein kinase activity;GO:0005524::ATP binding;GO:0006468::protein phosphorylation	-8874	25541668	25550657
SL3.0ch02	41980119	41980440	41980255;41980259;41980261;41980264;41980263;41980256	3.59581	3.53175	3.65177	3.21294	3.12143	3.40073	0.147002	0.0363132	Solyc02g072130.3	LastExon	LastExon	UTR3	GO:0015031::protein transport;GO:0016020::membrane	4657	41975622	41980515
SL3.0ch06	45667731	45668060	45667895;45667899;45667900;45667897;45667900;45667900	5.06421	4.91073	5.23137	5.81277	6.15098	6.7145	-0.296689	0.0362218	Solyc06g073780.3	Intron30	UTR3	LastIntron	GO:0003682::chromatin binding;GO:0005515::protein binding;GO:0005524::ATP binding;GO:0005694::chromosome;GO:0006281::DNA repair;GO:0007064::mitotic sister chromatid cohesion;GO:0008278::cohesin complex;GO:0051276::chromosome organization	1918	45665977	45666450
SL3.0ch01	89988907	89989160	89989036;89989032;89989033;89989037;89989036;89989039	2.28955	2.49245	2.32587	2.99422	3.28179	3.72211	-0.492239	0.0362161	Solyc01g100040.3	LastExon	UTR3	UTR3	GO:0003824::catalytic activity;GO:0004722::protein serine/threonine phosphatase activity;GO:0006470::protein dephosphorylation	2477	89986556	89987689
SL3.0ch03	64614593	64614937	64614766;64614766;64614768;64614781;64614784;64614785	6.19579	5.84889	6.08428	3.70884	4.19767	5.00114	0.49007	0.0361695	Solyc03g112810.3	UTR3	UTR3	UTR3	.	3496	64611269	64616840
SL3.0ch03	64614593	64614937	64614766;64614766;64614768;64614781;64614784;64614785	6.19579	5.84889	6.08428	3.70884	4.19767	5.00114	0.49007	0.0361695	Solyc03g112820.3	Intron13	UTR3	UTR3	GO:0005634::nucleus;GO:0005732::small nucleolar ribonucleoprotein complex;GO:0006364::rRNA processing;GO:0034457::Mpp10 complex	3496	64611269	64616840
SL3.0ch01	97095719	97096040	97095785;97095929	1.17494	1.28537	1.27955	1.5311	1.74947	1.4858	-0.349905	0.0361551	.	.	.	.	.	-2656	97098536	97103088
SL3.0ch08	64975692	64975950	64975797;64975803;64975810;64975815;64975810;64975813	3.16881	2.97464	3.07197	2.55485	2.72429	2.86425	0.178421	0.0361412	Solyc08g081940.3	LastExon	LastExon	UTR3	GO:0004672::protein kinase activity;GO:0005515::protein binding;GO:0005524::ATP binding;GO:0006468::protein phosphorylation	-1383	64977204	64982483
SL3.0ch10	60568224	60568879	60568376;60568715;60568385;60568731;60568367;60568719;60568364;60568715;60568432;60568721;60568395;60568725	2.81025	2.7369	2.60498	2.91838	3.24254	3.16874	-0.194647	0.0361168	Solyc10g078710.1	Intergenic	UTR3	Intergenic	GO:0003677::DNA binding	297	60568442	60568849
SL3.0ch02	40239981	40240225	40240100;40240086;40240107;40240106;40240107	1.81058	2.02161	2.1101	1.52298	1.76107	1.56977	0.291898	0.0360812	Solyc02g069840.3	LastExon	LastExon	UTR3	GO:0003735::structural constituent of ribosome;GO:0005622::intracellular;GO:0005840::ribosome;GO:0006412::translation;GO:0019843::rRNA binding	-957	40241060	40245169
SL3.0ch01	90499458	90499669	90499563	1.69144	1.80204	1.84389	2.25225	2.83134	2.58123	-0.522122	0.0360687	Solyc01g100650.3	Exon7	Intron7	Intron7	GO:0005515::protein binding;GO:0008152::metabolic process;GO:0016787::hydrolase activity;GO:0045454::cell redox homeostasis	3974	90495589	90515863
SL3.0ch07	67964833	67965323	67965140;67965124;67965140;67965145;67965147;67965126	2.31973	2.34153	2.35233	2.56854	2.7697	2.81703	-0.217579	0.0360182	Solyc07g066385.1	LastIntron	UTR5	UTR3	.	1543	67963535	67965380
SL3.0ch07	67964833	67965323	67965140;67965124;67965140;67965145;67965147;67965126	2.31973	2.34153	2.35233	2.56854	2.7697	2.81703	-0.217579	0.0360182	Solyc07g066380.3	LastIntron	Intergenic	Intergenic	GO:0003735::structural constituent of ribosome;GO:0005840::ribosome;GO:0006412::translation	1543	67963535	67965380
SL3.0ch01	95083252	95083666	95083475;95083473;95083480;95083486;95083488;95083485	5.95775	5.49437	5.51503	6.76557	6.34776	7.33025	-0.268904	0.0360084	Solyc01g107750.3	LastExon	UTR3	Intergenic	GO:0004725::protein tyrosine phosphatase activity;GO:0005515::protein binding;GO:0016311::dephosphorylation;GO:0016791::phosphatase activity	-1087	95077190	95082372
SL3.0ch07	52523818	52524058	52523937;52523942;52523930;52523942;52523938;52523951	6.43031	6.18468	6.07727	6.64227	7.27191	7.18545	-0.174777	0.0359904	Solyc07g041330.2	Exon5	Exon5	UTR3	.	8156	52515782	52524120
SL3.0ch08	60004243	60004574	60004384;60004398;60004394;60004388;60004397;60004392	7.84013	7.2004	7.40808	6.34547	5.938	6.88272	0.228063	0.0359348	Solyc08g075770.3	LastExon	UTR3	UTR3	.	6379	59998029	60004406
SL3.0ch08	60004243	60004574	60004384;60004398;60004394;60004388;60004397;60004392	7.84013	7.2004	7.40808	6.34547	5.938	6.88272	0.228063	0.0359348	Solyc08g075760.3	UTR3	Intergenic	Intergenic	.	6379	59998029	60004406
SL3.0ch07	56714996	56715277	56715121;56715125;56715133	3.37832	2.5759	3.21165	3.84073	4.30288	4.96606	-0.516289	0.0359246	Solyc07g043050.1	LastExon	UTR3	Intergenic	GO:0008152::metabolic process;GO:0016758::transferase activity, transferring hexosyl groups	1417	56715124	56716554
SL3.0ch12	65195372	65195677	65195497;65195497;65195509;65195510;65195502;65195504	3.42595	3.22509	3.62094	3.87188	3.77413	4.00541	-0.181792	0.0359159	Solyc12g089090.2	UTR3	UTR3	UTR3	GO:0003824::catalytic activity	-1102	65192249	65194422
SL3.0ch02	43179221	43179538	43179394;43179408;43179393;43179390;43179408;43179396	1.90531	1.91428	1.92997	2.2397	2.57606	2.51549	-0.350609	0.0358951	Solyc02g077740.3	LastExon	UTR3	Intergenic	.	2251	43179296	43181631
SL3.0ch03	69854165	69854513	69854329;69854331;69854331;69854333;69854332;69854329	5.13075	5.10737	4.91315	5.50674	5.77699	6.10584	-0.198784	0.0358811	Solyc03g119790.3	LastExon	Intergenic	Intergenic	GO:0006367::transcription initiation from RNA polymerase II promoter;GO:0043565::sequence-specific DNA binding	1705	69855022	69856044
SL3.0ch10	61775284	61775646	61775456;61775459;61775453;61775445;61775448;61775475	2.15943	2.17348	2.01287	2.46165	2.80053	2.47396	-0.285818	0.0358743	Solyc10g080350.2	Exon20	Exon20	Exon20	GO:0003677::DNA binding;GO:0003899::DNA-directed RNA polymerase activity;GO:0005634::nucleus;GO:0006351::transcription, DNA-templated;GO:0008270::zinc ion binding	5371	61780645	61780836
SL3.0ch04	53737562	53737817	53737677;53737684;53737696;53737682;53737681;53737680	2.51771	2.51209	2.38186	3.18041	2.90128	3.42979	-0.359875	0.0358547	.	.	.	.	.	-1497	53739187	53748636
SL3.0ch11	8423229	8423634	8423458;8423449;8423465;8423455;8423474;8423475	5.91587	5.43903	6.15672	7.41676	7.65487	9.06923	-0.463164	0.0358545	Solyc11g017460.2	LastExon	LastExon	UTR3	GO:0005488::binding;GO:0005515::protein binding	3310	8425209	8426742
SL3.0ch11	32777919	32778203	32778040;32778056;32778045;32778067;32778057;32778063	2.51463	2.41635	2.43405	2.72029	2.9371	3.05922	-0.243075	0.0358437	Solyc11g044535.1	Exon4	Intron4	Intron4	.	1821	32772431	32779882
SL3.0ch06	49127328	49127829	49127540;49127537;49127529;49127529;49127540;49127542	5.33745	5.32365	5.06026	6.27674	6.56333	7.3565	-0.361385	0.0358193	Solyc06g083730.3	LastIntron	LastExon	UTR3	GO:0000166::nucleotide binding;GO:0003676::nucleic acid binding;GO:0005622::intracellular;GO:0006810::transport	5224	49127185	49132803
SL3.0ch06	49127328	49127829	49127540;49127537;49127529;49127529;49127540;49127542	5.33745	5.32365	5.06026	6.27674	6.56333	7.3565	-0.361385	0.0358193	Solyc06g083750.3	UTR3	UTR3	UTR3	.	5224	49127185	49132803
SL3.0ch05	22116871	22117149	22116988;22116993;22116995;22116997;22117001;22116999	4.91387	4.37322	4.6495	3.26089	3.46373	4.11345	0.362769	0.0358001	Solyc05g018510.3	LastExon	LastExon	UTR3	GO:0005524::ATP binding;GO:0016020::membrane;GO:0016887::ATPase activity	10575	22106435	22117208
SL3.0ch10	62807407	62807697	62807555;62807562;62807563;62807551;62807553;62807555	4.60365	4.67478	4.66212	6.04683	6.44199	7.3447	-0.508652	0.0357988	Solyc10g081650.2	LastIntron	UTR3	UTR3	GO:0016117::carotenoid biosynthetic process;GO:0016491::oxidoreductase activity;GO:0016853::isomerase activity;GO:0055114::oxidation-reduction process	-3183	62810735	62819709
SL3.0ch06	48130910	48131104	48131002	3.50391	3.49352	3.52763	2.86049	2.99327	3.19531	0.217988	0.0357632	Solyc06g082180.2	Exon1	LastIntron	LastIntron	GO:0009055::electron carrier activity;GO:0015035::protein disulfide oxidoreductase activity;GO:0045454::cell redox homeostasis	1064	48130714	48132071
SL3.0ch06	1598415	1598761	1598577;1598572;1598566;1598569;1598568;1598575	5.6352	5.51494	5.51402	5.83116	6.20363	6.11401	-0.123126	0.0357602	Solyc06g007600.3	UTR3	Intergenic	Intergenic	.	-2145	1582958	1596443
SL3.0ch12	4869603	4870332	4869772;4870111;4869770;4870042;4869767;4869779;4870098;4869778;4870099;4869765;4870107	3.05553	3.0918	3.11714	3.37461	3.69881	3.56403	-0.199372	0.0357553	Solyc12g014060.2	LastExon	UTR3	UTR3	GO:0003676::nucleic acid binding	131	4869836	4870353
SL3.0ch12	4869603	4870332	4869772;4870111;4869770;4870042;4869767;4869779;4870098;4869778;4870099;4869765;4870107	3.05553	3.0918	3.11714	3.37461	3.69881	3.56403	-0.199372	0.0357553	Solyc12g014065.1	Intergenic	Intron1	LastExon	.	131	4869836	4870353
SL3.0ch07	63010582	63010793	63010686	3.32468	2.91623	3.18845	3.74905	3.64997	3.58448	-0.220107	0.035725	.	.	.	.	.	-1341	63012029	63015509
SL3.0ch04	63000796	63001192	63000990;63000989;63001004;63000988;63000992;63001005	2.78217	2.83671	2.89306	3.22546	3.02372	3.2859	-0.163758	0.0357206	Solyc04g078070.3	LastIntron	UTR3	UTR3	.	2792	62998202	62998552
SL3.0ch01	92147129	92147638	92147303;92147329;92147312;92147309;92147327;92147328	4.12403	3.86751	4.13445	4.39619	4.65402	4.92414	-0.204678	0.0357169	Solyc01g103710.3	LastExon	LastExon	Intergenic	GO:0005506::iron ion binding;GO:0016226::iron-sulfur cluster assembly;GO:0051536::iron-sulfur cluster binding	2489	92144894	92147622
SL3.0ch01	94883302	94883603	94883472;94883467;94883477;94883476;94883482;94883476	4.09494	4.14439	3.8781	4.44527	4.63131	4.98394	-0.214567	0.0357043	Solyc01g107410.3	UTR3	UTR3	UTR3	GO:0003677::DNA binding;GO:0005515::protein binding;GO:0008270::zinc ion binding	-1989	94885442	94887287
SL3.0ch04	63679010	63679320	63679164;63679167;63679180;63679178;63679176;63679175	3.51578	3.73702	3.68359	4.33866	3.92154	4.1443	-0.181727	0.0356861	Solyc04g078940.3	LastExon	LastExon	UTR3	GO:0005515::protein binding	1776	63680024	63680941
SL3.0ch04	61624790	61625027	61624910;61624902;61624904	3.04839	2.94171	2.66002	2.28022	2.43308	2.54378	0.253331	0.0356585	Solyc04g076640.2	LastExon	UTR3	UTR3	GO:0003824::catalytic activity;GO:0005975::carbohydrate metabolic process;GO:0030246::carbohydrate binding	-3834	61614237	61621074
SL3.0ch04	1321762	1322007	1321884;1321900	2.43241	2.54416	2.28778	3.19664	4.13406	3.92506	-0.631758	0.0356134	Solyc04g007640.3	LastExon	LastExon	UTR3	GO:0004842::ubiquitin-protein transferase activity;GO:0005488::binding;GO:0005515::protein binding;GO:0016567::protein ubiquitination	3159	1318725	1322139
SL3.0ch09	1921049	1921686	1921207;1921493;1921203;1921490;1921205;1921487;1921202;1921496;1921201;1921495;1921202;1921497	4.91452	4.52643	4.68986	6.05542	5.94677	7.08723	-0.433929	0.0355967	Solyc09g008470.3	LastExon	LastExon	UTR3	GO:0003676::nucleic acid binding;GO:0005634::nucleus;GO:0008270::zinc ion binding	-355	1919381	1921012
SL3.0ch09	1921049	1921686	1921207;1921493;1921203;1921490;1921205;1921487;1921202;1921496;1921201;1921495;1921202;1921497	4.91452	4.52643	4.68986	6.05542	5.94677	7.08723	-0.433929	0.0355967	Solyc09g008485.1	LastExon	Intergenic	Intergenic	GO:0005524::ATP binding;GO:0016307::phosphatidylinositol phosphate kinase activity;GO:0016308::1-phosphatidylinositol-4-phosphate 5-kinase activity;GO:0046488::phosphatidylinositol metabolic process	-355	1919381	1921012
SL3.0ch01	88962580	88963031	88962813;88962802;88962815;88962801;88962803;88962817	9.23016	9.71637	10.148	7.39044	8.00065	8.7978	0.266401	0.0355594	Solyc01g098630.3	LastExon	UTR3	UTR3	.	-2340	88948288	88960465
SL3.0ch01	91821034	91821413	91821220;91821214;91821234;91821220;91821226;91821229	14.3737	12.7068	12.5485	10.3133	9.54121	11.701	0.328667	0.0355466	Solyc01g103310.3	Exon13	Exon13	Intergenic	GO:0003677::DNA binding;GO:0005515::protein binding	-21264	91842488	91842799
SL3.0ch01	76096045	76096283	76096170	6.63765	6.32214	6.33262	5.77518	6.12388	6.02259	0.106329	0.0354867	Solyc01g067530.3	UTR3	UTR3	UTR3	GO:0000166::nucleotide binding;GO:0000287::magnesium ion binding;GO:0003924::GTPase activity;GO:0005525::GTP binding	11108	76085056	76096489
SL3.0ch12	63062243	63062461	63062351;63062359;63062357	4.31607	3.9291	3.97169	5.09873	5.58555	6.32958	-0.477837	0.035458	Solyc12g056150.2	LastExon	LastExon	UTR3	.	3292	63059060	63062926
SL3.0ch05	9743605	9744215	9744036;9744049;9744041;9744046;9744049;9744040	5.2606	4.68341	5.28276	4.25341	3.94407	4.55116	0.256266	0.0354562	Solyc05g015047.1	UTR3	UTR3	Intergenic	.	4917	9738993	9744098
SL3.0ch09	2258885	2259265	2259101;2259097;2259100;2259102;2259097;2259107	2.81969	2.78192	2.74575	3.39674	3.63492	4.00764	-0.403254	0.0354558	Solyc09g008840.3	LastExon	UTR3	UTR3	GO:0000287::magnesium ion binding;GO:0003824::catalytic activity;GO:0004743::pyruvate kinase activity;GO:0006096::glycolytic process;GO:0030955::potassium ion binding	2546	2256529	2257548
SL3.0ch04	55696287	55696842	55696549;55696555;55696565;55696564;55696581;55696589	4.68694	4.64414	4.71142	5.36737	5.29634	5.80962	-0.230332	0.035412	Solyc04g064520.3	Exon2	Exon2	UTR3	.	1780	55697323	55698345
SL3.0ch07	52017006	52017690	52017241;52017242;52017242;52017258;52017255;52017277	5.31754	5.3272	5.46174	6.94596	6.83754	8.01647	-0.436686	0.0354006	Solyc07g041155.1	Intron16	LastIntron	LastIntron	GO:0005515::protein binding	5689	52011659	52017941
SL3.0ch01	85795757	85796088	85795898;85795901;85795900;85795903;85795905;85795905	3.75474	3.64684	3.64095	3.90818	4.15825	4.21894	-0.153869	0.0353527	Solyc01g094420.3	UTR3	UTR3	UTR3	.	-537	85796460	85797026
SL3.0ch01	85795757	85796088	85795898;85795901;85795900;85795903;85795905;85795905	3.75474	3.64684	3.64095	3.90818	4.15825	4.21894	-0.153869	0.0353527	Solyc01g094460.3	UTR3	UTR3	UTR3	.	-537	85796460	85797026
SL3.0ch02	49851211	49851511	49851352;49851359;49851365;49851351;49851350;49851356	4.6856	3.98294	4.19478	5.41635	5.48945	6.58551	-0.443377	0.0353209	Solyc02g086540.2	Intron10	Intron10	Intron10	GO:0000228::nuclear chromosome;GO:0005515::protein binding;GO:0008375::acetylglucosaminyltransferase activity;GO:0016020::membrane	6250	49850085	49857611
SL3.0ch02	49851211	49851511	49851352;49851359;49851365;49851351;49851350;49851356	4.6856	3.98294	4.19478	5.41635	5.48945	6.58551	-0.443377	0.0353209	Solyc02g086550.3	LastIntron	UTR3	UTR3	GO:0008375::acetylglucosaminyltransferase activity;GO:0016020::membrane	6250	49850085	49857611
SL3.0ch09	54451995	54452574	54452384;54452381;54452397;54452391;54452390;54452394	3.97865	3.93296	3.91039	4.5131	4.504	4.93296	-0.238798	0.035313	Solyc09g059310.3	LastExon	LastExon	UTR3	GO:0000166::nucleotide binding;GO:0003676::nucleic acid binding;GO:0005622::intracellular;GO:0006810::transport	8123	54444161	54452614
SL3.0ch06	45897536	45897844	45897697;45897701;45897711;45897699;45897695;45897705	5.00548	4.812	4.22711	6.36923	5.59286	6.98642	-0.43207	0.035294	Solyc06g074010.3	Exon14	Intron14	Intron15	GO:0003700::sequence-specific DNA binding transcription factor activity;GO:0005667::transcription factor complex;GO:0006355::regulation of transcription, DNA-templated;GO:0046983::protein dimerization activity	6145	45891545	45903264
SL3.0ch04	1288541	1289017	1288752;1288750;1288756;1288758;1288756;1288765	11.5465	10.995	11.1217	7.59109	7.52906	9.48297	0.452334	0.0352339	Solyc04g007610.3	LastIntron	UTR3	UTR3	GO:0016972::thiol oxidase activity;GO:0045454::cell redox homeostasis;GO:0055114::oxidation-reduction process	5945	1282834	1287782
SL3.0ch03	65152551	65152933	65152744;65152749;65152751;65152742;65152744;65152752	7.16998	6.01509	6.1979	4.70918	4.63877	5.57735	0.377029	0.0351936	Solyc03g113590.3	UTR3	UTR3	Intergenic	.	-1468	65150621	65151274
SL3.0ch01	89762544	89763114	89762890;89762894;89762913;89762924;89762924;89762929	4.53756	4.20173	4.4617	4.86804	4.79771	5.2543	-0.176607	0.0351912	Solyc01g099715.1	LastIntron	LastExon	UTR3	GO:0008290::F-actin capping protein complex;GO:0051016::barbed-end actin filament capping	-1445	89764274	89770061
SL3.0ch07	65677567	65677919	65677737;65677739;65677742;65677741;65677744;65677741	9.3188	8.24891	8.10177	12.1848	12.0212	15.2155	-0.618932	0.0351803	Solyc07g062910.3	LastIntron	LastExon	Intergenic	.	3672	65674071	65683321
SL3.0ch07	65677567	65677919	65677737;65677739;65677742;65677741;65677744;65677741	9.3188	8.24891	8.10177	12.1848	12.0212	15.2155	-0.618932	0.0351803	Solyc07g062920.3	Exon4	Intron4	Intron4	.	3672	65674071	65683321
SL3.0ch11	2785263	2785652	2785492;2785493;2785504;2785510;2785504	4.38962	3.63962	3.66745	4.94925	4.94304	5.98097	-0.440499	0.0351776	Solyc11g008590.2	UTR3	UTR3	LastIntron	GO:0000139::Golgi membrane;GO:0005351::sugar:proton symporter activity;GO:0008643::carbohydrate transport;GO:0016021::integral component of membrane	4193	2789247	2789651
SL3.0ch08	65486321	65486606	65486455;65486454;65486457;65486464;65486466;65486471	1.60651	1.95849	1.84987	2.26759	2.34957	2.29431	-0.352067	0.0351643	Solyc08g082630.3	UTR3	UTR3	UTR3	GO:0003677::DNA binding;GO:0005515::protein binding;GO:0005634::nucleus;GO:0006355::regulation of transcription, DNA-templated;GO:0009725::response to hormone	-4903	65491367	65507134
SL3.0ch01	89390178	89390402	89390292;89390288	2.06308	2.02741	2.12753	2.82913	3.53119	3.59596	-0.67915	0.0351028	Solyc01g099210.3	LastExon	LastExon	UTR3	GO:0005515::protein binding;GO:0016491::oxidoreductase activity;GO:0016702::oxidoreductase activity, acting on single donors with incorporation of molecular oxygen, incorporation of two atoms of oxygen;GO:0046872::metal ion binding;GO:0055114::oxidation-reduction process	-1392	89391682	89406090
SL3.0ch02	42070481	42070861	42070655;42070665;42070669;42070677;42070666;42070667	4.55554	4.51814	4.43533	3.58889	3.45378	4.01271	0.289176	0.0350859	Solyc02g072180.3	LastExon	LastExon	Intergenic	GO:0005525::GTP binding;GO:0007264::small GTPase mediated signal transduction	5124	42073823	42075795
SL3.0ch07	62148495	62148735	62148625;62148623;62148625	1.62665	1.77809	1.761	1.96984	2.20486	2.32944	-0.332381	0.0350612	Solyc07g053600.3	LastExon	UTR3	Intergenic	GO:0004672::protein kinase activity;GO:0005515::protein binding;GO:0005524::ATP binding;GO:0006468::protein phosphorylation	3619	62148518	62152234
SL3.0ch01	87575372	87575650	87575480;87575474;87575485;87575497;87575487;87575491	2.1556	2.12206	1.93338	2.27953	2.53866	2.61104	-0.258378	0.0350378	Solyc01g096660.3	LastExon	Intergenic	Intergenic	.	-1104	87576615	87579622
SL3.0ch12	58133344	58133688	58133504;58133500;58133505;58133502;58133497;58133513	12.0701	10.5702	10.2985	17.751	17.1638	22.8288	-0.809872	0.0349283	Solyc12g042170.2	LastIntron	UTR3	UTR3	GO:0005096::GTPase activator activity;GO:0005515::protein binding	6237	58133312	58139753
SL3.0ch03	66706571	66706810	66706683;66706694;66706682	3.00216	3.25056	2.31951	5.14888	5.08236	7.1491	-1.01971	0.0349128	Solyc03g115550.3	LastExon	LastExon	UTR3	.	3922	66702768	66706889
SL3.0ch04	63633749	63634177	63633880;63633861;63633868;63634007;63634006;63633862;63634071;63633907	4.38329	4.1434	4.44764	3.84606	3.84164	3.88035	0.165515	0.0349084	Solyc04g078890.3	LastExon	LastExon	UTR3	.	5070	63628893	63634255
SL3.0ch11	53059632	53059948	53059775;53059775;53059780;53059780;53059771;53059769	4.20737	4.18454	4.38102	3.15509	3.38153	3.77779	0.308428	0.0348985	Solyc11g066990.2	LastExon	LastExon	Intergenic	GO:0031047::gene silencing by RNA	5117	53054673	53059871
SL3.0ch01	78676458	78676847	78676636;78676633;78676637;78676651;78676638;78676655	7.37571	6.8919	6.99992	5.71475	5.45937	6.43725	0.272146	0.0348805	Solyc01g079710.3	UTR3	UTR3	Intergenic	.	-2004	78673191	78674648
SL3.0ch10	47034576	47034891	47034733;47034721;47034724;47034727;47034732;47034728	4.45186	4.57236	4.34339	3.83783	3.63469	4.11939	0.205624	0.0348582	Solyc10g049890.2	LastExon	LastExon	UTR3	GO:0004617::phosphoglycerate dehydrogenase activity;GO:0006564::L-serine biosynthetic process;GO:0008152::metabolic process;GO:0016597::amino acid binding;GO:0016616::oxidoreductase activity, acting on the CH-OH group of donors, NAD or NADP as acceptor;GO:0051287::NAD binding;GO:0055114::oxidation-reduction process	3781	47030952	47034968
SL3.0ch07	330849	331430	331119;331119;331129;331155;331156;331171	7.99119	7.61208	7.59278	9.83932	9.49932	11.1804	-0.395829	0.0348329	Solyc07g005430.3	LastIntron	UTR3	Intergenic	.	3597	330997	334737
SL3.0ch02	25161403	25161841	25161642;25161639;25161658;25161654;25161635;25161660	6.86965	7.39055	7.38187	7.66931	8.02084	8.28029	-0.147417	0.0348024	Solyc02g023980.3	LastExon	LastExon	Intergenic	.	10191	25151431	25161796
SL3.0ch06	32746291	32746506	32746388	1.75483	1.76465	1.92476	3.64062	2.95686	4.17991	-0.985208	0.0347478	.	.	.	.	.	-2366	32748765	32759601
SL3.0ch05	64644711	64644930	64644816;64644815;64644810	5.5304	4.91722	6.32394	7.24147	7.92336	9.41711	-0.551582	0.0346992	Solyc05g053770.3	UTR3	UTR3	UTR3	.	7953	64636867	64639419
SL3.0ch05	4058881	4059301	4059110;4059120;4059111;4059113;4059106;4059107	8.78566	9.13591	9.05369	11.6388	11.0993	13.0859	-0.409294	0.0346724	Solyc05g009840.3	LastExon	UTR3	UTR3	GO:0003677::DNA binding;GO:0006355::regulation of transcription, DNA-templated	4950	4058872	4064041
SL3.0ch04	64869299	64869571	64869423;64869430;64869435;64869411	6.30275	6.08306	6.49407	5.10632	4.74974	5.65602	0.283457	0.0346613	Solyc04g080670.3	LastExon	Intergenic	Intergenic	GO:0005524::ATP binding;GO:0035299::inositol pentakisphosphate 2-kinase activity	-1645	64871080	64873069
SL3.0ch11	13393217	13393556	13393382;13393391;13393385;13393385;13393384;13393390	4.56205	4.24094	3.11605	6.66238	5.63361	5.30071	-0.562038	0.0346104	.	.	.	.	.	-640	13392350	13392746
SL3.0ch09	72855006	72855329	72855176;72855171;72855185;72855203;72855200;72855206	6.62448	6.37388	6.15672	8.33656	8.43181	9.97358	-0.481378	0.0345902	Solyc09g098530.3	LastExon	LastExon	UTR3	.	2093	72853433	72857261
SL3.0ch09	72855006	72855329	72855176;72855171;72855185;72855203;72855200;72855206	6.62448	6.37388	6.15672	8.33656	8.43181	9.97358	-0.481378	0.0345902	Solyc09g098540.3	UTR3	UTR3	UTR3	GO:0004568::chitinase activity;GO:0005975::carbohydrate metabolic process;GO:0006032::chitin catabolic process;GO:0016998::cell wall macromolecule catabolic process	2093	72853433	72857261
SL3.0ch11	3076439	3076804	3076613;3076611;3076620;3076608;3076632;3076620	3.15473	3.47862	3.20505	3.61615	4.0901	4.11845	-0.265309	0.0345608	Solyc11g008900.2	LastExon	LastExon	UTR3	GO:0046872::metal ion binding	-5316	3081938	3083654
SL3.0ch06	47260602	47260828	47260714;47260713;47260719	5.82885	5.79738	6.61692	3.94144	4.64774	5.20112	0.4037	0.0345589	Solyc06g075830.2	LastIntron	LastIntron	LastIntron	GO:0000786::nucleosome;GO:0003677::DNA binding;GO:0005634::nucleus;GO:0006334::nucleosome assembly;GO:0046982::protein heterodimerization activity	1701	47259014	47260638
SL3.0ch06	47260602	47260828	47260714;47260713;47260719	5.82885	5.79738	6.61692	3.94144	4.64774	5.20112	0.4037	0.0345589	Solyc06g075840.1	LastExon	Intergenic	Intergenic	.	1701	47259014	47260638
SL3.0ch03	71124144	71124456	71124235;71124240;71124244;71124257;71124258;71124239	1.6046	1.74668	1.62101	1.28054	1.50875	1.31023	0.278457	0.0345475	Solyc03g121540.3	UTR3	Intergenic	Intergenic	GO:0004553::hydrolase activity, hydrolyzing O-glycosyl compounds;GO:0005975::carbohydrate metabolic process;GO:0030246::carbohydrate binding	-1437	71125737	71126583
SL3.0ch02	30220345	30220570	30220464;30220458;30220460	4.80898	3.7575	4.85567	2.62179	3.11673	3.10957	0.601178	0.0345409	.	.	.	.	.	-2078	30217152	30218379
SL3.0ch09	4769348	4769774	4769549;4769556;4769546;4769557;4769551;4769556	8.2173	7.94828	7.98057	9.90116	9.40158	10.7842	-0.317344	0.0345299	Solyc09g011450.3	LastIntron	LastExon	UTR3	.	7376	4762185	4769783
SL3.0ch10	61094293	61094664	61094460;61094457;61094455;61094464;61094462;61094461	5.97459	5.42639	5.67451	4.83683	4.67792	5.27909	0.206932	0.0345206	Solyc10g079440.2	UTR3	UTR3	UTR3	GO:0016491::oxidoreductase activity;GO:0055114::oxidation-reduction process	3498	61093364	61097977
SL3.0ch10	61094293	61094664	61094460;61094457;61094455;61094464;61094462;61094461	5.97459	5.42639	5.67451	4.83683	4.67792	5.27909	0.206932	0.0345206	Solyc10g079430.2	UTR3	UTR3	UTR3	GO:0006364::rRNA processing;GO:0032040::small-subunit processome	3498	61093364	61097977
SL3.0ch03	2854102	2854450	2854291;2854280;2854281;2854285;2854292;2854283	4.31109	4.17951	4.3554	5.01511	4.98217	5.57631	-0.277783	0.0345167	Solyc03g025410.3	Intron7	Intron8	Intron8	.	-1970	2848167	2852306
SL3.0ch02	55584806	55585006	55584901	6.11522	4.90583	5.09233	6.73559	7.16124	7.18376	-0.387655	0.0345147	.	.	.	.	.	-326	55585232	55587078
SL3.0ch06	40662786	40663076	40662925;40662926;40662928	6.73311	6.2626	6.23428	4.43561	3.33378	4.95618	0.595627	0.0345125	Solyc06g065030.3	LastExon	UTR3	UTR3	GO:0016021::integral component of membrane	-385	40657752	40662546
SL3.0ch01	92521205	92521820	92521385;92521640;92521395;92521632;92521391;92521644;92521387;92521639;92521389;92521637;92521394;92521627	4.09176	4.0416	4.28398	4.37792	4.39905	4.59097	-0.106422	0.0345034	Solyc01g104160.3	LastIntron	UTR3	UTR3	.	4165	92521137	92525678
SL3.0ch02	48725630	48726059	48725833;48725855;48725859;48725840;48725873;48725854	2.87241	3.09647	3.12351	3.30999	3.59048	3.74534	-0.227555	0.0344916	Solyc02g085080.3	LastExon	LastExon	UTR3	.	-1893	48727738	48728637
SL3.0ch07	64537397	64537758	64537573;64537576;64537579;64537567;64537562;64537572	7.59043	6.93681	7.80263	5.38668	5.81734	6.64082	0.323468	0.0344706	Solyc07g056590.3	LastExon	LastExon	UTR3	GO:0000166::nucleotide binding;GO:0003676::nucleic acid binding	-6072	64543650	64543979
SL3.0ch08	56327608	56328100	56327851;56327856;56327893;56327888;56327885;56327899	2.27256	2.38491	2.32569	2.54194	2.55734	2.41912	-0.106544	0.0344584	Solyc08g067230.3	LastIntron	LastExon	UTR3	GO:0000165::MAPK cascade;GO:0000977::RNA polymerase II regulatory region sequence-specific DNA binding;GO:0003677::DNA binding;GO:0003700::sequence-specific DNA binding transcription factor activity;GO:0005634::nucleus;GO:0006355::regulation of transcription, DNA-templated;GO:0045944::positive regulation of transcription from RNA polymerase II promoter;GO:0046983::protein dimerization activity	5911	56328265	56333765
SL3.0ch08	23952258	23952778	23952524;23952527;23952569;23952547;23952560;23952569	6.57409	6.19453	6.21302	7.62359	7.71119	8.79236	-0.346052	0.034446	Solyc08g042080.3	LastExon	LastExon	Intergenic	.	8666	23943852	23952762
SL3.0ch01	97000500	97000762	97000626;97000621;97000631;97000633;97000639;97000638	1.50297	1.49331	1.58522	1.68104	1.76994	1.62983	-0.149237	0.034442	Solyc01g110360.3	LastExon	LastExon	UTR3	GO:0003824::catalytic activity;GO:0004332::fructose-bisphosphate aldolase activity;GO:0006096::glycolytic process	-322	96998688	97000309
SL3.0ch02	5858498	5858871	5858683;5858685;5858680;5858682;5858687;5858687	12.4867	11.6366	11.6769	8.01242	8.75065	10.2878	0.404289	0.0343891	Solyc00g008680.3	Intron6	LastIntron	LastIntron	GO:0005509::calcium ion binding	18198	5840486	5859502
SL3.0ch11	49729653	49730077	49729852;49729841;49729827;49729837;49729845;49729861	5.40086	5.46993	5.38973	4.35851	4.58769	4.90699	0.231155	0.0343829	Solyc11g062410.2	LastIntron	UTR3	UTR3	GO:0004672::protein kinase activity;GO:0005524::ATP binding;GO:0006468::protein phosphorylation;GO:0007165::signal transduction	7949	49729284	49737814
SL3.0ch08	57476150	57476522	57476362;57476360;57476360;57476355;57476357;57476365	6.59295	5.67636	6.30178	7.20239	7.05812	7.93413	-0.257153	0.0343795	Solyc08g068310.3	LastIntron	LastExon	UTR3	GO:0000166::nucleotide binding;GO:0003676::nucleic acid binding;GO:0003723::RNA binding;GO:0005634::nucleus;GO:0006396::RNA processing;GO:0030529::ribonucleoprotein complex	-3542	57479878	57490539
SL3.0ch02	46479369	46479811	46479581;46479583;46479583;46479590;46479605;46479609	10.5758	9.15012	8.88826	6.07161	6.81066	8.12513	0.445835	0.0343752	Solyc02g082220.3	UTR3	UTR3	UTR3	GO:0006886::intracellular protein transport;GO:0006888::ER to Golgi vesicle-mediated transport;GO:0008270::zinc ion binding;GO:0030127::COPII vesicle coat	5865	46476872	46485455
SL3.0ch02	46479369	46479811	46479581;46479583;46479583;46479590;46479605;46479609	10.5758	9.15012	8.88826	6.07161	6.81066	8.12513	0.445835	0.0343752	Solyc02g082230.3	LastExon	UTR3	UTR3	GO:0016787::hydrolase activity	5865	46476872	46485455
SL3.0ch10	61732565	61732974	61732835;61732833;61732832;61732834;61732828;61732875	2.21113	2.16216	2.28045	3.23739	4.29111	4.04524	-0.798617	0.0343641	Solyc10g080280.2	LastExon	LastExon	UTR3	GO:0003677::DNA binding;GO:0005515::protein binding;GO:0008270::zinc ion binding	-2599	61735369	61736322
SL3.0ch12	3407444	3407827	3407644;3407645;3407649;3407643;3407647;3407647	5.94837	6.29829	6.32006	5.11776	5.60717	5.68299	0.178327	0.0343495	Solyc12g010340.2	LastExon	Intergenic	Intergenic	.	-824	3408460	3410478
SL3.0ch06	40982331	40982749	40982556;40982551;40982549;40982558;40982554;40982554	4.19768	4.13483	4.24988	4.76258	4.54456	4.95637	-0.180923	0.0343366	Solyc06g065475.1	LastIntron	Intergenic	Intergenic	GO:0000166::nucleotide binding;GO:0003676::nucleic acid binding;GO:0003723::RNA binding;GO:0003729::mRNA binding;GO:0005634::nucleus;GO:0005737::cytoplasm;GO:0006396::RNA processing	-2011	40970260	40980529
SL3.0ch01	95179273	95179496	95179389;95179388;95179393	5.42484	5.61777	6.49021	4.30633	4.31639	4.83678	0.381433	0.0343165	Solyc01g107890.3	LastExon	LastExon	UTR3	.	4589	95174795	95179526
SL3.0ch07	66622338	66622979	66622520;66622518;66622791;66622536;66622535;66622528;66622790;66622535;66622785	4.93426	4.79677	4.84145	4.07394	4.11421	4.4979	0.200003	0.0343148	Solyc07g064270.3	LastExon	LastExon	Intergenic	GO:0005215::transporter activity;GO:0006810::transport;GO:0016021::integral component of membrane	3831	66619789	66626490
SL3.0ch07	66622338	66622979	66622520;66622518;66622791;66622536;66622535;66622528;66622790;66622535;66622785	4.93426	4.79677	4.84145	4.07394	4.11421	4.4979	0.200003	0.0343148	Solyc07g064280.3	Exon5	UTR3	UTR3	GO:0000162::tryptophan biosynthetic process;GO:0004834::tryptophan synthase activity;GO:0006568::tryptophan metabolic process	3831	66619789	66626490
SL3.0ch01	88134302	88134781	88134571;88134563;88134568;88134590;88134582;88134585	3.91057	3.82962	3.83664	4.59662	4.56992	5.11532	-0.302944	0.0343014	Solyc01g097360.3	LastExon	LastExon	UTR3	.	580	88133961	88134804
SL3.0ch01	93206436	93206668	93206584;93206581;93206586;93206584;93206596	1.9584	1.91026	1.89889	1.59359	1.70696	1.76988	0.18585	0.0342852	Solyc01g105010.3	UTR3	UTR3	UTR3	GO:0006869::lipid transport;GO:0008289::lipid binding	2239	93206296	93208791
SL3.0ch12	63042247	63043105	63042400;63042405;63042403;63042402;63042408;63042405;63042914;63042922;63042916;63042917;63042932;63042936	2.908	3.001	3.04258	3.24224	3.36089	3.56238	-0.183468	0.0342623	Solyc12g056130.2	LastExon	UTR3	UTR3	GO:0005515::protein binding	4150	63037137	63046826
SL3.0ch09	2269947	2270135	2270036	2.29499	2.59405	2.14606	1.65778	1.93618	1.82871	0.375566	0.0342096	Solyc09g008850.3	Exon1	Exon1	Exon1	GO:0005737::cytoplasm;GO:0006221::pyrimidine nucleotide biosynthetic process;GO:0006561::proline biosynthetic process;GO:0033862::UMP kinase activity	1128	2268913	2276524
SL3.0ch10	63493342	63493884	63493636;63493636;63493649;63493600;63493604;63493605	7.66542	6.65125	6.28633	8.16699	8.83124	9.90101	-0.384711	0.0341989	Solyc10g083590.2	UTR3	Intergenic	Intergenic	GO:0046872::metal ion binding	3011	63490602	63492575
SL3.0ch03	29892579	29892919	29892705;29892712;29892716;29892719;29892725;29892729	2.67212	2.86664	2.46852	2.96395	3.22413	3.23794	-0.235335	0.0341895	.	.	.	.	.	1667	29894243	29894416
SL3.0ch07	67874464	67874840	67874660;67874650;67874647;67874648;67874656;67874658	4.4705	4.55323	4.26016	5.95687	5.5953	6.77744	-0.464498	0.0341888	Solyc07g066260.3	LastExon	UTR3	UTR3	GO:0003824::catalytic activity;GO:0004722::protein serine/threonine phosphatase activity;GO:0006470::protein dephosphorylation	4046	67874218	67878698
SL3.0ch02	47529726	47530137	47529932;47529943;47529945;47529927;47529932;47529932	3.42638	3.62504	3.70769	3.99462	4.09266	4.47357	-0.223376	0.0341673	Solyc02g083650.3	LastExon	UTR3	UTR3	.	-1505	47526102	47528426
SL3.0ch04	333175	333467	333329;333324;333336;333343;333336;333339	1.90384	2.1707	2.1126	2.82107	3.55253	2.91845	-0.586724	0.0341586	Solyc04g005500.3	LastExon	UTR3	UTR3	.	5568	332798	338889
SL3.0ch03	561714	562019	561836;561839;561836;561839;561839;561837	3.65599	4.2457	3.99355	4.7811	5.26387	5.90164	-0.422866	0.0341312	Solyc03g005830.3	UTR3	UTR3	UTR3	.	-3836	553358	558030
SL3.0ch12	21988	22213	22092;22096;22098;22096;22097;22101	4.82324	4.35874	4.66738	5.24742	5.21462	5.82988	-0.234337	0.0340825	Solyc12g005050.2	LastIntron	UTR3	UTR3	GO:0051225::spindle assembly;GO:0070652::HAUS complex	1739	20361	21387
SL3.0ch06	45397229	45397566	45397397;45397403;45397404;45397401;45397404;45397398	3.6249	3.63384	3.77392	3.33639	3.15352	3.45476	0.149786	0.0340058	Solyc06g073430.3	LastIntron	LastExon	Intergenic	.	1649	45395748	45397482
SL3.0ch04	52579335	52579683	52579481;52579484;52579480;52579488;52579482;52579486	10.2012	8.65857	9.32509	7.31615	6.93758	8.25103	0.324692	0.0340048	Solyc04g054510.3	Intron6	Intron7	Intron7	GO:0003676::nucleic acid binding;GO:0006351::transcription, DNA-templated;GO:0006379::mRNA cleavage;GO:0008270::zinc ion binding	7169	52579293	52586678
SL3.0ch04	52579335	52579683	52579481;52579484;52579480;52579488;52579482;52579486	10.2012	8.65857	9.32509	7.31615	6.93758	8.25103	0.324692	0.0340048	Solyc04g054520.3	UTR3	UTR3	UTR3	.	7169	52579293	52586678
SL3.0ch04	64780813	64781312	64781047;64781045;64781068;64781069;64781069;64781071	4.3179	4.30436	4.42567	5.05956	4.93433	5.48308	-0.2463	0.0339814	Solyc04g080570.3	LastExon	Intergenic	Intergenic	.	-2406	64783469	64787274
SL3.0ch01	71745546	71745915	71745757;71745752;71745757;71745765;71745762;71745771	4.05293	3.95168	3.94599	4.56267	4.54487	4.99612	-0.238987	0.0339802	Solyc01g065570.2	UTR3	Intergenic	Intergenic	.	1502	71744228	71745701
SL3.0ch01	71745546	71745915	71745757;71745752;71745757;71745765;71745762;71745771	4.05293	3.95168	3.94599	4.56267	4.54487	4.99612	-0.238987	0.0339802	Solyc01g065580.3	UTR3	UTR3	UTR3	GO:0003723::RNA binding;GO:0005488::binding	1502	71744228	71745701
SL3.0ch01	3208396	3208595	3208490	2.19275	2.52085	2.38475	3.82197	3.08661	3.19491	-0.509297	0.0339558	Solyc01g009245.1	LastIntron	UTR3	UTR3	.	2524	3208321	3211020
SL3.0ch09	70618627	70618880	70618768;70618775;70618777;70618775;70618780;70618775	2.05134	1.98881	2.01054	2.26545	2.41882	2.21742	-0.189851	0.0339491	Solyc09g090700.1	LastExon	Intergenic	Intergenic	GO:0008152::metabolic process;GO:0009013::succinate-semialdehyde dehydrogenase [NAD(P)+] activity;GO:0009450::gamma-aminobutyric acid catabolic process;GO:0016491::oxidoreductase activity;GO:0016620::oxidoreductase activity, acting on the aldehyde or oxo group of donors, NAD or NADP as acceptor;GO:0055114::oxidation-reduction process	-731	70615076	70618022
SL3.0ch07	60179817	60180051	60179912	0.987908	1.02986	1.09698	1.40988	1.76097	1.47052	-0.575436	0.0339406	Solyc07g049690.3	LastExon	LastExon	UTR3	GO:0004497::monooxygenase activity;GO:0005506::iron ion binding;GO:0016705::oxidoreductase activity, acting on paired donors, with incorporation or reduction of molecular oxygen;GO:0020037::heme binding;GO:0055114::oxidation-reduction process	-868	60180802	60184072
SL3.0ch02	34236443	34236764	34236611;34236609;34236616;34236617;34236623;34236623	9.72266	8.5116	8.20489	6.35443	6.19421	7.65917	0.387762	0.033927	Solyc02g062110.3	Exon13	Intron13	Intron13	GO:0016491::oxidoreductase activity;GO:0055114::oxidation-reduction process	7557	34236474	34244161
SL3.0ch02	34236443	34236764	34236611;34236609;34236616;34236617;34236623;34236623	9.72266	8.5116	8.20489	6.35443	6.19421	7.65917	0.387762	0.033927	Solyc02g062120.3	LastExon	UTR3	Intergenic	.	7557	34236474	34244161
SL3.0ch01	92719578	92719857	92719734;92719728;92719731;92719719;92719719;92719720	2.2239	2.04552	2.0746	3.30693	3.35187	4.23575	-0.78014	0.0339253	Solyc01g104432.1	Intron13	Intron13	Intron13	.	4583	92712167	92724301
SL3.0ch03	28652292	28652866	28652572;28652574;28652574;28652575;28652581;28652581	6.79197	6.25664	6.8544	8.71179	8.4917	10.2482	-0.463906	0.0339204	Solyc03g058880.3	Exon10	LastIntron	UTR3	GO:0003924::GTPase activity;GO:0005525::GTP binding	1767	28653198	28654346
SL3.0ch10	877674	877980	877819;877819;877820;877821;877830;877829	11.7327	9.73633	10.0824	7.45503	7.45927	8.95112	0.402785	0.0338691	Solyc10g006170.3	LastIntron	UTR3	UTR3	GO:0006402::mRNA catabolic process;GO:0030014::CCR4-NOT complex	-695	876938	877132
SL3.0ch10	877674	877980	877819;877819;877820;877821;877830;877829	11.7327	9.73633	10.0824	7.45503	7.45927	8.95112	0.402785	0.0338691	Solyc10g006153.1	Intron4	Intron5	Intron5	GO:0004525::ribonuclease III activity;GO:0006396::RNA processing;GO:0006402::mRNA catabolic process;GO:0030014::CCR4-NOT complex	-695	876938	877132
SL3.0ch04	64418369	64418607	64418498;64418495	4.32921	3.48422	4.58699	8.7307	7.26261	10.8496	-1.11415	0.0338656	Solyc04g080040.3	LastExon	UTR3	UTR3	.	-4031	64402142	64414457
SL3.0ch01	40727289	40727662	40727460;40727454;40727452;40727458;40727460;40727453	5.76337	5.41964	5.7787	6.92656	6.86744	7.93821	-0.357554	0.0338387	Solyc01g028900.3	LastIntron	LastExon	Intergenic	GO:0003824::catalytic activity;GO:0008152::metabolic process	9710	40717765	40727649
SL3.0ch02	43595289	43595737	43595420;43595463;43595572;43595456;43595443;43595632;43595420;43595450;43595626	4.21844	3.9774	3.26943	4.86083	4.90434	5.30526	-0.39445	0.0338142	Solyc02g078285.1	Intron4	Intron4	Intron4	GO:0006366::transcription from RNA polymerase II promoter;GO:0046982::protein heterodimerization activity	-3238	43585311	43592275
SL3.0ch01	93672473	93672902	93672704;93672707;93672708;93672698;93672706;93672711	3.62564	3.92711	3.71961	4.17643	4.16203	4.23283	-0.157342	0.033718	Solyc01g105710.3	LastExon	UTR3	Intergenic	.	-2102	93665638	93670585
SL3.0ch08	12245765	12246038	12245895;12245887;12245898;12245891;12245895;12245901	2.51166	2.89033	2.94532	3.30581	3.95977	3.48109	-0.364506	0.0337113	Solyc08g048540.2	LastExon	UTR3	UTR3	GO:0031417::NatC complex	359	12245638	12246261
SL3.0ch03	64399720	64400005	64399857;64399859;64399862;64399869;64399859;64399868	3.2438	3.17964	3.27619	4.08024	3.98597	4.60777	-0.385868	0.0336884	Solyc03g112530.3	LastExon	UTR3	UTR3	GO:0005515::protein binding	-847	64387614	64399015
SL3.0ch10	65139766	65140110	65139951;65139958;65139958;65139957;65139954;65139958	6.32309	5.92145	5.90413	4.53258	4.84858	5.43578	0.292615	0.033655	Solyc10g086040.2	UTR3	UTR3	Intergenic	.	-3452	65132755	65136486
SL3.0ch06	1645615	1645948	1645778;1645780;1645788;1645782;1645783;1645789	3.01485	3.09152	2.98268	3.46409	3.4829	3.82603	-0.245222	0.0336454	Solyc06g007640.3	LastExon	UTR3	Intergenic	.	3127	1642654	1643139
SL3.0ch12	61071707	61072204	61071998;61071970;61072007;61071992;61072001;61072025	5.53072	5.23825	5.40423	6.3335	7.14228	7.42508	-0.369957	0.0336447	Solyc12g044800.2	UTR3	UTR3	UTR3	GO:0000159::protein phosphatase type 2A complex;GO:0005515::protein binding;GO:0019888::protein phosphatase regulator activity	11089	61071345	61083045
SL3.0ch04	53032145	53032596	53032366;53032363;53032364;53032371;53032371;53032375	9.24101	8.96812	8.85344	6.5832	6.51166	7.82795	0.371223	0.0336277	Solyc04g054710.3	LastIntron	LastExon	Intergenic	GO:0003824::catalytic activity;GO:0009058::biosynthetic process;GO:0030170::pyridoxal phosphate binding	-2081	53034452	53036345
SL3.0ch06	17989958	17990465	17990239;17990244;17990237;17990244;17990234;17990249	10.6201	9.64519	9.9075	8.24964	7.51439	9.03108	0.283193	0.0336118	Solyc06g019170.3	LastIntron	UTR3	Intergenic	GO:0003824::catalytic activity;GO:0004349::glutamate 5-kinase activity;GO:0004350::glutamate-5-semialdehyde dehydrogenase activity;GO:0005737::cytoplasm;GO:0006561::proline biosynthetic process;GO:0008152::metabolic process;GO:0016491::oxidoreductase activity;GO:0016620::oxidoreductase activity, acting on the aldehyde or oxo group of donors, NAD or NADP as acceptor;GO:0055114::oxidation-reduction…	8879	17989978	17999091
SL3.0ch05	60959533	60959802	60959663;60959662;60959663	2.74631	2.39864	2.57354	4.10102	3.8615	5.07289	-0.756045	0.0336008	Solyc05g050120.3	UTR3	UTR3	UTR3	GO:0004470::malic enzyme activity;GO:0004471::malate dehydrogenase (decarboxylating) (NAD+) activity;GO:0006108::malate metabolic process;GO:0051287::NAD binding;GO:0055114::oxidation-reduction process	1948	60958466	60961616
SL3.0ch05	60959533	60959802	60959663;60959662;60959663	2.74631	2.39864	2.57354	4.10102	3.8615	5.07289	-0.756045	0.0336008	Solyc05g050130.3	UTR3	UTR3	LastIntron	GO:0004553::hydrolase activity, hydrolyzing O-glycosyl compounds;GO:0005975::carbohydrate metabolic process	1948	60958466	60961616
SL3.0ch08	420633	420952	420779;420779;420783;420780;420786;420785	3.92994	3.97951	4.15982	2.954	3.15015	3.56376	0.320063	0.0335938	Solyc08g005560.3	LastExon	LastExon	UTR3	.	-3403	424196	429005
SL3.0ch10	3050019	3050365	3050178;3050167;3050187;3050177;3050188;3050197	5.26072	4.58048	4.75307	3.86047	3.77631	4.34853	0.284136	0.033495	Solyc10g009040.3	LastExon	UTR3	UTR3	.	1870	3049922	3052062
SL3.0ch09	3052731	3053180	3052951;3052952;3052966;3052975;3052972;3052971	5.60029	5.4992	5.32898	6.11235	6.05214	6.62244	-0.193531	0.0334935	Solyc09g009640.3	LastIntron	LastExon	Intergenic	GO:0000398::mRNA splicing, via spliceosome;GO:0000956::nuclear-transcribed mRNA catabolic process	3063	3049892	3053137
SL3.0ch05	65892034	65892262	65892144;65892143;65892144	2.00263	2.38808	2.00004	2.47175	2.91392	2.74467	-0.34733	0.0334753	.	.	.	.	.	-946	65893094	65893345
SL3.0ch12	2859675	2860275	2860032;2860030;2860032;2860036;2860040;2860035	5.87912	5.71895	5.72043	6.51795	6.87769	7.31343	-0.257948	0.0334529	Solyc12g009590.2	LastExon	LastExon	Intergenic	GO:0003677::DNA binding;GO:0005634::nucleus	2654	2860377	2862629
SL3.0ch07	3568281	3568533	3568387;3568392;3568403;3568408	1.49509	1.7566	1.58836	1.89911	2.05323	1.84697	-0.26086	0.0334257	.	.	.	.	.	2333	3566074	3568263
SL3.0ch12	60135678	60135978	60135833;60135830;60135841	3.78672	3.3249	3.29015	2.68178	2.99672	2.74366	0.304565	0.0334138	Solyc12g044310.2	LastExon	UTR3	UTR3	GO:0005215::transporter activity;GO:0006810::transport;GO:0006857::oligopeptide transport;GO:0016020::membrane	4251	60135623	60140079
SL3.0ch07	5030122	5030403	5030259;5030268;5030260;5030267	6.50086	5.61638	5.34137	3.96811	4.12845	4.92691	0.422824	0.0334015	Solyc07g014640.3	LastExon	LastExon	UTR3	GO:0004335::galactokinase activity;GO:0005524::ATP binding;GO:0005737::cytoplasm;GO:0006012::galactose metabolic process;GO:0008152::metabolic process;GO:0016301::kinase activity;GO:0016773::phosphotransferase activity, alcohol group as acceptor;GO:0046835::carbohydrate phosphorylation	8576	5030546	5038839
SL3.0ch09	67458909	67459117	67459006	3.39661	2.78918	3.57331	4.28903	3.93837	4.45706	-0.378242	0.0333915	Solyc09g075300.3	LastExon	LastExon	UTR3	GO:0003824::catalytic activity	895	67459819	67459908
SL3.0ch09	355960	356189	356076;356078;356076;356075;356073	4.40383	3.88293	4.19727	3.38254	3.50704	3.73038	0.233307	0.0333901	Solyc09g005543.1	Exon1	LastIntron	LastIntron	.	284	355790	356888
SL3.0ch06	38674110	38674299	38674202	4.23382	4.63133	4.18084	6.1728	7.83001	8.17697	-0.765638	0.0333733	Solyc06g060535.1	UTR3	UTR3	Intergenic	.	1158	38673046	38673869
SL3.0ch08	65665346	65665811	65665556;65665541;65665547;65665516;65665526;65665515	5.49998	4.99172	5.73168	4.28626	4.31569	4.8533	0.269906	0.0333613	.	.	.	.	.	2300	65666497	65667879
SL3.0ch05	60192418	60192738	60192563;60192561;60192568;60192562;60192562;60192570	2.34229	2.40607	2.43243	2.96908	3.15164	2.75433	-0.305613	0.0333077	Solyc05g048750.3	Intron3	Exon4	Intron4	.	5297	60189652	60197875
SL3.0ch11	1400160	1400362	1400277	2.16001	1.9634	1.96103	2.24186	2.29845	2.36862	-0.183338	0.0332636	Solyc11g006830.2	UTR3	UTR3	UTR3	.	3089	1397172	1400765
SL3.0ch03	70542380	70542744	70542563;70542577;70542583;70542574;70542572;70542586	6.03886	5.29168	5.8624	7.36048	6.47915	7.62484	-0.320134	0.0332482	Solyc03g120775.1	Intron1	Intron1	Exon2	.	1879	70541820	70544441
SL3.0ch03	70542380	70542744	70542563;70542577;70542583;70542574;70542572;70542586	6.03886	5.29168	5.8624	7.36048	6.47915	7.62484	-0.320134	0.0332482	Solyc03g120770.3	LastExon	LastExon	UTR3	GO:0035091::phosphatidylinositol binding	1879	70541820	70544441
SL3.0ch03	3756789	3757103	3756956;3756960;3756956;3756955;3756960;3756958	9.52019	9.01798	8.41141	6.43655	6.25587	7.88492	0.389206	0.0332472	Solyc03g026300.3	UTR3	UTR3	Intergenic	.	-2723	3745669	3754223
SL3.0ch10	64765198	64765669	64765434;64765439;64765439;64765434;64765438;64765446	3.20136	3.18221	3.24342	3.71107	3.60214	3.96606	-0.228517	0.0332419	Solyc10g085480.2	LastIntron	LastExon	UTR3	.	2880	64762553	64765768
SL3.0ch10	3099084	3099446	3099284;3099273;3099289	1.05082	1.00906	1.03525	1.22335	1.36504	1.43129	-0.377083	0.0332172	Solyc10g009080.3	LastExon	LastExon	UTR3	GO:0003677::DNA binding;GO:0003700::sequence-specific DNA binding transcription factor activity;GO:0005634::nucleus;GO:0009908::flower development	1891	3097374	3099460
SL3.0ch04	19597915	19598274	19598083;19598083;19598090;19598092;19598087;19598091	4.10866	4.23198	4.30324	4.6298	4.79012	5.11135	-0.200721	0.0332161	Solyc04g026030.3	LastIntron	LastExon	Intergenic	GO:0003824::catalytic activity;GO:0006595::polyamine metabolic process	3404	19594690	19598252
SL3.0ch04	66477386	66477639	66477542;66477539;66477556;66477547;66477550	1.92664	2.15989	2.15011	2.33051	2.70443	2.66396	-0.303884	0.0332138	Solyc04g082890.3	LastExon	UTR3	UTR3	GO:0003700::sequence-specific DNA binding transcription factor activity;GO:0006355::regulation of transcription, DNA-templated;GO:0043565::sequence-specific DNA binding	-808	66470983	66476704
SL3.0ch03	53746164	53746595	53746371;53746384;53746386;53746371;53746368;53746373	10.7842	10.0755	10.4264	8.44511	8.35827	9.56697	0.246606	0.0331528	Solyc03g082380.3	Intron12	UTR3	LastIntron	GO:0000166::nucleotide binding;GO:0003676::nucleic acid binding	-1174	53744696	53745205
SL3.0ch10	64749490	64749715	64749600;64749590;64749607	4.02922	3.8765	3.66105	4.30545	4.26407	4.41257	-0.166537	0.0331345	Solyc10g085460.2	UTR3	UTR3	UTR3	GO:0043531::ADP binding	-2845	64745441	64746757
SL3.0ch06	48395309	48395693	48395514;48395520;48395525;48395519;48395521;48395522	3.56832	3.47212	3.55329	4.06755	3.99197	4.40371	-0.234468	0.0331006	Solyc06g082580.3	LastIntron	UTR3	UTR3	GO:0003743::translation initiation factor activity;GO:0006413::translational initiation	-558	48387951	48394943
SL3.0ch03	66849011	66849306	66849140;66849151;66849129;66849141;66849149	1.8459	2.34491	2.51521	3.00908	3.29869	2.89011	-0.455845	0.0330997	Solyc03g115740.2	UTR3	UTR3	UTR3	GO:0016021::integral component of membrane;GO:0016757::transferase activity, transferring glycosyl groups	2153	66847005	66848377
SL3.0ch12	66460060	66460445	66460224;66460227;66460226;66460229;66460229;66460230	8.77097	8.16051	8.42567	6.90723	6.77487	7.771	0.241206	0.0330864	Solyc12g096650.2	LastIntron	LastExon	UTR3	GO:0007034::vacuolar transport	-282	66460535	66469089
SL3.0ch12	64919109	64919522	64919391;64919395;64919395;64919394;64919399;64919396	3.54351	3.31479	3.4891	2.73838	2.65767	3.12026	0.280966	0.0330812	Solyc12g088660.2	LastExon	UTR3	UTR3	.	5517	64918885	64924833
SL3.0ch10	2178192	2178616	2178441;2178449;2178460	7.09774	6.29544	5.93618	4.65186	4.70302	4.9247	0.43684	0.0330811	Solyc10g008010.3	LastExon	Intergenic	Intergenic	GO:0004175::endopeptidase activity;GO:0004298::threonine-type endopeptidase activity;GO:0005839::proteasome core complex;GO:0006511::ubiquitin-dependent protein catabolic process;GO:0019773::proteasome core complex, alpha-subunit complex;GO:0051603::proteolysis involved in cellular protein catabolic process	4950	2173454	2178617
SL3.0ch10	2178192	2178616	2178441;2178449;2178460	7.09774	6.29544	5.93618	4.65186	4.70302	4.9247	0.43684	0.0330811	Solyc10g008020.3	LastExon	LastExon	UTR3	GO:0008152::metabolic process;GO:0008168::methyltransferase activity	4950	2173454	2178617
SL3.0ch11	56027642	56027953	56027763;56027772;56027766;56027764;56027780;56027771	3.04205	3.13492	3.2678	3.55857	3.62368	3.99168	-0.24255	0.0330746	Solyc11g072540.2	LastExon	LastExon	Intergenic	GO:0005515::protein binding	-1468	56029266	56032252
SL3.0ch03	68222103	68222454	68222282;68222283;68222296;68222291;68222294;68222313	4.95509	4.95527	4.82836	4.1146	4.55358	4.29855	0.184795	0.0330328	Solyc03g117650.3	UTR3	UTR3	UTR3	.	-1798	68224077	68231711
SL3.0ch01	2339089	2339461	2339259;2339260;2339268;2339260;2339263;2339271	10.9141	10.8328	10.6314	6.34923	6.62344	8.54702	0.589373	0.0329963	Solyc01g008290.3	LastIntron	LastExon	UTR3	GO:0003824::catalytic activity;GO:0004152::dihydroorotate dehydrogenase activity;GO:0005737::cytoplasm;GO:0006207::'de novo' pyrimidine nucleobase biosynthetic process;GO:0016020::membrane;GO:0016627::oxidoreductase activity, acting on the CH-CH group of donors;GO:0055114::oxidation-reduction process	2819	2339578	2342094
SL3.0ch04	51075143	51075604	51075346;51075333;51075350;51075361;51075361;51075366	10.8817	10.0703	11.1579	8.63104	8.20355	9.71147	0.274521	0.0329935	Solyc04g051830.3	LastIntron	UTR3	Intergenic	GO:0005525::GTP binding	7015	51068358	51071815
SL3.0ch08	54530626	54531082	54530692;54530942;54530937;54530935;54530936;54530934;54530942	9.2468	8.82474	8.67454	12.0023	12.908	14.9294	-0.574879	0.0329844	Solyc08g066020.2	UTR3	UTR3	UTR3	GO:0003824::catalytic activity;GO:0009058::biosynthetic process;GO:0030170::pyridoxal phosphate binding	-1983	54517398	54528871
SL3.0ch04	2794113	2794338	2794228;2794224;2794222	11.1339	9.63314	10.7836	8.28731	8.356	8.88063	0.305817	0.0329227	Solyc04g009360.3	LastExon	UTR3	Intergenic	GO:0005515::protein binding	-933	2786248	2793292
SL3.0ch10	65358254	65358763	65358470;65358467;65358474;65358470;65358475;65358478	7.3545	7.42062	7.05261	6.156	6.08982	6.78119	0.198114	0.0328938	Solyc10g086400.2	LastExon	LastExon	UTR3	GO:0000166::nucleotide binding;GO:0003676::nucleic acid binding	-1395	65359904	65363233
SL3.0ch01	77062655	77063095	77062882;77062872;77062873;77062873;77062870;77062880	4.07357	4.23274	4.28632	6.96976	7.31094	9.16825	-0.896943	0.032874	Solyc01g068150.3	LastExon	UTR3	Intergenic	.	3107	77059768	77062625
SL3.0ch07	62857368	62857573	62857465	3.50561	3.64819	3.41347	4.12586	4.84965	4.6798	-0.369859	0.0328515	Solyc07g054400.2	Exon2	Intron2	Intron2	GO:0046982::protein heterodimerization activity;GO:0071821::FANCM-MHF complex	2998	62854472	62861002
SL3.0ch12	51428323	51428546	51428422;51428424;51428431	4.8011	4.73602	4.89209	4.31674	4.16994	4.53598	0.147968	0.0328355	Solyc12g038520.2	UTR3	UTR3	UTR3	.	3059	51428292	51431494
SL3.0ch03	61716734	61717159	61716993;61716995;61716989;61717004;61716997;61717005	2.15509	2.34174	2.41521	2.51788	2.66803	2.68516	-0.187447	0.0328202	Solyc03g097900.3	LastExon	UTR3	UTR3	GO:0003735::structural constituent of ribosome;GO:0005622::intracellular;GO:0005840::ribosome;GO:0006412::translation	2298	61716684	61719245
SL3.0ch12	63955590	63955843	63955741;63955732;63955740;63955746;63955747;63955742	1.69482	1.85057	1.86146	1.96501	2.13799	2.01815	-0.179015	0.0328177	Solyc12g056940.2	UTR3	UTR3	UTR3	GO:0003824::catalytic activity;GO:0003989::acetyl-CoA carboxylase activity;GO:0004075::biotin carboxylase activity;GO:0005524::ATP binding;GO:0006633::fatty acid biosynthetic process;GO:0016874::ligase activity;GO:0046872::metal ion binding	-2408	63952269	63953308
SL3.0ch04	3817886	3818119	3818024;3818039	0.984077	1.08769	1.02929	1.30112	1.54922	1.32439	-0.428922	0.0328122	Solyc04g011340.3	LastExon	UTR3	UTR3	GO:0016020::membrane;GO:0016021::integral component of membrane;GO:0022857::transmembrane transporter activity	3786	3817664	3821789
SL3.0ch06	1162512	1162896	1162683;1162689;1162684;1162690;1162686;1162692	5.1784	4.96646	5.03707	3.77305	3.90234	4.46502	0.322537	0.0327762	Solyc06g007110.3	LastExon	LastExon	UTR3	.	-1704	1164408	1164777
SL3.0ch12	56788274	56788653	56788449;56788451;56788456;56788461;56788450;56788447	11.5889	9.9602	10.0841	7.64821	7.95212	9.20358	0.350873	0.0327708	Solyc12g041980.2	LastExon	UTR3	UTR3	GO:0006281::DNA repair;GO:0006974::cellular response to DNA damage stimulus	13629	56798232	56802093
SL3.0ch01	2765041	2765524	2765365;2765363;2765384;2765376;2765378;2765374	3.11359	2.71534	2.69883	2.13767	2.39939	2.28651	0.321639	0.0327455	Solyc01g008790.3	LastIntron	LastExon	UTR3	GO:0003824::catalytic activity;GO:0008152::metabolic process;GO:0016788::hydrolase activity, acting on ester bonds	5061	2760221	2768519
SL3.0ch01	2765041	2765524	2765365;2765363;2765384;2765376;2765378;2765374	3.11359	2.71534	2.69883	2.13767	2.39939	2.28651	0.321639	0.0327455	Solyc01g008800.2	UTR3	UTR3	UTR3	GO:0005515::protein binding;GO:0007165::signal transduction;GO:0008270::zinc ion binding;GO:0043531::ADP binding	5061	2760221	2768519
SL3.0ch01	93300522	93300776	93300655;93300655;93300661;93300648	2.14356	2.36144	2.12272	2.8192	3.57221	3.25459	-0.541418	0.0327283	Solyc01g105140.3	UTR3	UTR3	UTR3	GO:0000166::nucleotide binding;GO:0003676::nucleic acid binding	5144	93295505	93298982
SL3.0ch01	90332902	90333242	90333078;90333067;90333074;90333069;90333076;90333079	3.93951	3.85195	3.90476	5.34792	5.46966	6.44566	-0.561661	0.0327163	Solyc01g100430.3	LastExon	Intergenic	Intergenic	GO:0000154::rRNA modification;GO:0000179::rRNA (adenine-N6,N6-)-dimethyltransferase activity;GO:0006364::rRNA processing;GO:0008649::rRNA methyltransferase activity	2917	90333187	90335989
SL3.0ch01	90332902	90333242	90333078;90333067;90333074;90333069;90333076;90333079	3.93951	3.85195	3.90476	5.34792	5.46966	6.44566	-0.561661	0.0327163	Solyc01g100420.3	UTR3	UTR3	UTR3	GO:0003747::translation release factor activity;GO:0005737::cytoplasm;GO:0006415::translational termination;GO:0016149::translation release factor activity, codon specific	2917	90333187	90335989
SL3.0ch12	65680055	65680305	65680180;65680178;65680186;65680181;65680190	3.8075	3.71082	3.3105	4.62507	4.8057	5.69266	-0.48191	0.0327147	Solyc12g094480.2	UTR3	UTR3	UTR3	.	3287	65679729	65683467
SL3.0ch12	45368716	45368955	45368836;45368838;45368839;45368839;45368841;45368846	3.36292	3.43677	3.44334	2.7837	2.40589	2.86939	0.345973	0.032708	Solyc12g036220.2	LastExon	LastExon	UTR3	GO:0003676::nucleic acid binding	5412	45363423	45368986
SL3.0ch04	1539244	1539522	1539361;1539367;1539364;1539364;1539373;1539363	2.34114	2.35667	2.52936	2.62201	2.63441	2.82082	-0.160431	0.0326557	Solyc04g007860.3	UTR3	UTR3	Intergenic	GO:0005543::phospholipid binding;GO:0005545::1-phosphatidylinositol binding;GO:0030136::clathrin-coated vesicle;GO:0030276::clathrin binding;GO:0048268::clathrin coat assembly	-5327	1544710	1548906
SL3.0ch08	65725306	65725652	65725445;65725447;65725451;65725454;65725455;65725457	7.6053	6.98618	7.35665	5.42117	5.76916	6.5472	0.307293	0.0326297	Solyc08g082970.3	LastExon	Intergenic	Intergenic	GO:0005515::protein binding	-1276	65726755	65730086
SL3.0ch05	64567482	64568002	64567771;64567765;64567786;64567776;64567766;64567778	4.94512	4.95507	5.15107	5.76336	5.92233	6.48572	-0.271785	0.03261	Solyc05g053650.3	Exon13	LastExon	UTR3	GO:0000502::proteasome complex;GO:0005488::binding;GO:0030234::enzyme regulator activity;GO:0042176::regulation of protein catabolic process	-1843	64569585	64572477
SL3.0ch05	63269679	63270066	63269868;63269871;63269867;63269864;63269878;63269877	7.51604	6.52653	6.9285	4.52821	4.99663	6.01121	0.432782	0.0325949	Solyc05g052100.3	LastExon	UTR3	UTR3	GO:0004352::glutamate dehydrogenase (NAD+) activity;GO:0006520::cellular amino acid metabolic process;GO:0016491::oxidoreductase activity;GO:0016639::oxidoreductase activity, acting on the CH-NH2 group of donors, NAD or NADP as acceptor;GO:0055114::oxidation-reduction process	-2348	63266451	63267524
SL3.0ch09	69914613	69914967	69914728;69914732;69914736;69914728;69914745;69914727	2.20803	1.96021	2.12473	2.29505	2.42295	2.51479	-0.200812	0.032545	Solyc09g089670.3	LastExon	LastExon	UTR3	.	-759	69915549	69918212
SL3.0ch12	66681534	66681834	66681667;66681668;66681678;66681671;66681677;66681679	1.95259	2.04474	2.17549	2.2296	2.40282	2.46512	-0.20139	0.0325224	Solyc12g097030.2	UTR3	UTR3	UTR3	GO:0005515::protein binding;GO:0006508::proteolysis;GO:0008236::serine-type peptidase activity	823	66680861	66682169
SL3.0ch12	66681534	66681834	66681667;66681668;66681678;66681671;66681677;66681679	1.95259	2.04474	2.17549	2.2296	2.40282	2.46512	-0.20139	0.0325224	Solyc12g097035.1	LastExon	LastExon	UTR3	.	823	66680861	66682169
SL3.0ch05	587022	587305	587171;587164;587179;587162;587159;587157	2.39838	2.58421	2.37597	2.85378	3.30831	2.96504	-0.310738	0.0325176	Solyc05g005770.3	LastExon	UTR3	UTR3	GO:0005515::protein binding	3864	586980	591028
SL3.0ch12	3620350	3620689	3620506;3620526;3620524;3620515;3620521;3620515	2.75258	2.46086	2.79191	3.08792	3.56097	3.70508	-0.371147	0.032511	Solyc12g010680.2	LastExon	LastExon	Intergenic	GO:0008080::N-acetyltransferase activity	4134	3616385	3620626
SL3.0ch03	66673088	66673543	66673348;66673331;66673322;66673349;66673324;66673338	7.4738	7.03753	7.78339	5.20596	5.79168	6.51965	0.347922	0.0325035	Solyc03g115510.2	LastExon	LastExon	UTR3	.	9345	66663970	66673592
SL3.0ch03	66673088	66673543	66673348;66673331;66673322;66673349;66673324;66673338	7.4738	7.03753	7.78339	5.20596	5.79168	6.51965	0.347922	0.0325035	Solyc03g115530.3	UTR3	UTR3	UTR3	GO:0003676::nucleic acid binding;GO:0004519::endonuclease activity;GO:0005524::ATP binding	9345	66663970	66673592
SL3.0ch12	44348027	44348395	44348207;44348205;44348208;44348210;44348206;44348214	10.1335	9.02967	8.54811	7.19573	6.84897	7.7718	0.345052	0.0325002	Solyc12g035670.2	LastExon	LastExon	UTR3	.	20388	44327823	44348475
SL3.0ch11	56342125	56342558	56342344;56342349;56342350;56342363;56342359;56342360	4.01348	3.8988	4.05001	3.61052	3.64878	3.83607	0.108536	0.0324402	Solyc11g072880.2	LastExon	UTR3	Intergenic	GO:0000166::nucleotide binding;GO:0016021::integral component of membrane;GO:0046872::metal ion binding	-1934	56339947	56340407
SL3.0ch11	56342125	56342558	56342344;56342349;56342350;56342363;56342359;56342360	4.01348	3.8988	4.05001	3.61052	3.64878	3.83607	0.108536	0.0324402	Solyc11g072860.2	LastIntron	LastIntron	LastIntron	GO:0000786::nucleosome;GO:0003677::DNA binding;GO:0005634::nucleus;GO:0006334::nucleosome assembly;GO:0046982::protein heterodimerization activity	-1934	56339947	56340407
SL3.0ch07	26150673	26151012	26150835;26150845;26150839;26150845;26150843;26150846	10.2916	9.89122	9.63194	7.73081	7.65352	8.9474	0.293187	0.0324154	Solyc07g025170.3	LastIntron	UTR3	UTR3	GO:0000145::exocyst;GO:0006887::exocytosis	31986	26150516	26182829
SL3.0ch05	57918652	57918887	57918768;57918765;57918763	5.84072	5.32223	5.07223	7.73964	6.99809	8.89442	-0.541628	0.0324107	.	.	.	.	.	13492	57927709	57932262
SL3.0ch01	1652822	1653127	1652975;1652967;1652975;1652991;1652986;1652970	2.12658	2.07999	2.47988	3.27023	3.09271	2.64351	-0.429716	0.0324085	Solyc01g007100.3	LastExon	UTR3	UTR3	.	4465	1652593	1657440
SL3.0ch04	3378611	3379084	3378821;3378812;3378815;3378827;3378843;3378829	4.98216	5.2032	4.62905	5.76141	5.8922	6.65687	-0.30567	0.0323758	Solyc04g010070.3	UTR3	UTR3	Intergenic	GO:0005509::calcium ion binding	-380	3379228	3389271
SL3.0ch07	1007768	1008191	1007978;1007976;1007980;1007975;1007978;1007984	7.15249	6.17136	6.49857	7.87784	7.72508	8.91338	-0.306607	0.0323127	Solyc07g006180.3	LastExon	UTR3	UTR3	GO:0005515::protein binding	2521	1005458	1007140
SL3.0ch04	55832353	55832559	55832453;55832463	2.04217	2.067	2.29527	2.43593	2.38963	2.61884	-0.217082	0.0323016	Solyc04g064670.3	UTR3	UTR3	UTR3	GO:0005509::calcium ion binding;GO:0009523::photosystem II;GO:0009654::photosystem II oxygen evolving complex;GO:0015979::photosynthesis;GO:0019898::extrinsic component of membrane	1745	55830711	55832297
SL3.0ch02	46083687	46084108	46083954;46083951;46083957;46083954;46083959;46083962	4.40622	4.37376	4.4103	5.76139	6.46402	7.05807	-0.547891	0.0322944	Solyc02g081650.3	UTR3	UTR3	UTR3	GO:0006357::regulation of transcription from RNA polymerase II promoter;GO:0032777::Piccolo NuA4 histone acetyltransferase complex;GO:0035267::NuA4 histone acetyltransferase complex	-587	46084485	46091440
SL3.0ch03	67782290	67782815	67782515;67782529;67782527;67782513;67782516;67782519	4.33331	4.28823	4.17686	5.23289	4.95981	5.65839	-0.308618	0.0322886	Solyc03g117040.3	LastIntron	UTR3	UTR3	GO:0031047::gene silencing by RNA	4199	67778353	67779330
SL3.0ch06	49632456	49632819	49632649;49632651;49632655;49632652;49632656;49632654	5.54878	4.9657	5.34772	6.34423	6.26921	7.25017	-0.324536	0.0322815	Solyc06g084510.3	LastIntron	UTR3	Intergenic	GO:0005515::protein binding;GO:0008270::zinc ion binding;GO:0016567::protein ubiquitination	-2644	49628797	49629993
SL3.0ch11	3547649	3547978	3547812;3547812;3547814;3547814;3547819;3547818	6.91182	6.83869	7.89758	8.56872	8.86504	10.1086	-0.347411	0.0322327	Solyc11g010480.2	LastIntron	LastExon	Intergenic	GO:0009579::thylakoid	-2405	3550219	3559668
SL3.0ch04	55479921	55480507	55479973;55480326;55480331;55480333;55480334;55480334;55480337	3.39749	3.1432	3.0351	3.52852	3.85285	3.60482	-0.198229	0.0322207	Solyc04g063350.3	Exon8	LastExon	UTR3	GO:0008152::metabolic process;GO:0016624::oxidoreductase activity, acting on the aldehyde or oxo group of donors, disulfide as acceptor	-2595	55482809	55497416
SL3.0ch11	449267	449524	449387;449387;449389;449389;449392;449388	3.04097	2.99107	2.6815	3.67968	3.60951	4.3147	-0.413279	0.032171	Solyc11g005590.1	LastExon	Intergenic	Intergenic	GO:0005515::protein binding	-209	449605	450712
SL3.0ch11	449267	449524	449387;449387;449389;449389;449392;449388	3.04097	2.99107	2.6815	3.67968	3.60951	4.3147	-0.413279	0.032171	Solyc11g005600.2	UTR3	UTR3	UTR3	GO:0044237::cellular metabolic process	-209	449605	450712
SL3.0ch07	66627133	66627428	66627267;66627276;66627268;66627271;66627276;66627281	2.14035	1.92981	1.99515	2.2496	2.25518	2.35277	-0.177116	0.0321185	Solyc07g064290.3	LastExon	UTR3	UTR3	GO:0005525::GTP binding;GO:0007264::small GTPase mediated signal transduction	209	66627071	66647714
SL3.0ch07	66627133	66627428	66627267;66627276;66627268;66627271;66627276;66627281	2.14035	1.92981	1.99515	2.2496	2.25518	2.35277	-0.177116	0.0321185	Solyc07g064300.3	UTR5	UTR5	UTR5	.	209	66627071	66647714
SL3.0ch05	65495151	65495449	65495273;65495276;65495286;65495281;65495281;65495293	2.66622	2.61577	2.69299	3.28099	3.86516	3.82135	-0.459683	0.032114	Solyc05g054830.3	UTR3	UTR3	UTR3	GO:0005515::protein binding	-592	65495892	65499405
SL3.0ch10	63535960	63536198	63536077;63536089;63536088	1.51411	1.42309	1.41422	1.92647	2.21793	1.84728	-0.461475	0.0320848	Solyc10g083630.2	Exon7	Exon7	Intron7	GO:0003824::catalytic activity;GO:0006281::DNA repair;GO:0006284::base-excision repair;GO:0051539::4 iron, 4 sulfur cluster binding	5778	63541213	63541857
SL3.0ch06	49024486	49025029	49024741;49024751;49024741;49024772;49024738;49024760	6.07255	5.86095	5.74627	4.46148	4.55792	5.25265	0.308907	0.0320599	Solyc06g083640.3	LastExon	Intergenic	Intergenic	.	-836	49018611	49023921
SL3.0ch02	47199127	47199336	47199232;47199231	3.3254	2.92913	3.30924	1.87646	2.46734	2.55234	0.47179	0.0320143	Solyc02g083130.3	LastExon	Intergenic	Intergenic	GO:0015031::protein transport	-2005	47201237	47207885
SL3.0ch06	39901340	39901728	39901542;39901520;39901550;39901541;39901533;39901535	2.79977	2.77151	2.72435	3.84318	4.75428	4.8239	-0.694108	0.0320054	Solyc06g063015.1	LastExon	Intergenic	Intergenic	.	6894	39904997	39908428
SL3.0ch03	59587823	59588049	59587915;59587922;59587929;59587963	4.98088	4.45299	4.66738	2.85732	3.3109	3.92548	0.482367	0.0319793	Solyc03g096220.3	UTR3	UTR3	UTR3	.	1464	59586472	59588123
SL3.0ch07	55007743	55008019	55007871;55007881;55007873;55007868;55007876;55007874	4.46211	4.7204	4.23727	5.48823	5.81365	6.61472	-0.416937	0.0319651	Solyc07g042020.3	UTR3	UTR3	UTR3	.	5851	55002030	55008035
SL3.0ch08	55011081	55011441	55011271;55011265;55011274;55011274;55011268;55011272	3.04108	3.12214	3.30935	4.04168	3.96618	4.69034	-0.422796	0.0318405	Solyc08g066360.3	LastExon	UTR3	Intergenic	GO:0004470::malic enzyme activity;GO:0004471::malate dehydrogenase (decarboxylating) (NAD+) activity;GO:0006108::malate metabolic process;GO:0051287::NAD binding;GO:0055114::oxidation-reduction process	6703	55011133	55017964
SL3.0ch11	4937895	4938338	4938100;4938101;4938106;4938091;4938087;4938114	3.89916	3.80167	3.84708	4.78014	5.62983	5.58402	-0.469899	0.0318295	Solyc11g011990.2	LastExon	UTR3	UTR3	GO:0009916::alternative oxidase activity;GO:0055114::oxidation-reduction process	4939	4937752	4943056
SL3.0ch01	2155409	2155665	2155599;2155572;2155586;2155587;2155604;2155596	1.82049	1.79944	1.94152	2.04648	2.08697	2.02376	-0.146813	0.0318189	Solyc01g008080.3	Exon4	UTR3	UTR3	GO:0003735::structural constituent of ribosome;GO:0005622::intracellular;GO:0005840::ribosome;GO:0006412::translation	2045	2152362	2157582
SL3.0ch10	2699493	2699838	2699663;2699662;2699674;2699671;2699675;2699679	8.58668	8.42296	8.06655	6.53003	6.28437	7.46199	0.306518	0.0318169	Solyc10g008630.3	LastExon	LastExon	UTR3	GO:0005509::calcium ion binding;GO:0016491::oxidoreductase activity;GO:0055114::oxidation-reduction process	5843	2693822	2699878
SL3.0ch06	35366390	35366840	35366639;35366637;35366641;35366634;35366640;35366634	7.70704	7.17425	7.11974	9.71036	9.75363	11.6136	-0.498304	0.0318106	Solyc06g051730.3	LastExon	UTR3	Intergenic	.	-7355	35354990	35359260
SL3.0ch05	64753118	64753374	64753241;64753242;64753240;64753237;64753241;64753240	5.75003	5.58133	5.69621	6.90132	7.47429	8.08968	-0.399825	0.0317771	Solyc05g053870.3	LastIntron	UTR3	UTR3	GO:0005515::protein binding;GO:0008270::zinc ion binding	5426	64753040	64758672
SL3.0ch09	72548447	72548677	72548554;72548560;72548566	1.82361	2.39657	2.32587	2.80848	3.11945	2.95683	-0.440708	0.0317762	Solyc09g098170.3	LastExon	LastExon	UTR3	GO:0005525::GTP binding;GO:0007264::small GTPase mediated signal transduction	3443	72545119	72548722
SL3.0ch01	85272796	85273203	85273000;85273006;85273002;85273018;85273024;85273021	6.93434	7.02844	7.23312	7.86374	7.55003	8.18771	-0.155092	0.031774	Solyc01g091850.3	UTR3	UTR3	UTR3	.	1805	85271194	85276580
SL3.0ch01	85272796	85273203	85273000;85273006;85273002;85273018;85273024;85273021	6.93434	7.02844	7.23312	7.86374	7.55003	8.18771	-0.155092	0.031774	Solyc01g091860.3	LastExon	UTR3	UTR3	GO:0005515::protein binding	1805	85271194	85276580
SL3.0ch01	93301701	93302063	93301897;93301886;93301902;93301892;93301892;93301895	6.57659	6.11146	6.06356	7.08796	7.18753	7.96169	-0.245959	0.0317571	Solyc01g105140.3	Intron7	Intron8	Intron8	GO:0000166::nucleotide binding;GO:0003676::nucleic acid binding	5492	93299492	93307374
SL3.0ch12	67336246	67336691	67336467;67336481;67336461;67336468;67336473;67336476	10.2087	10.2947	9.67765	6.77868	7.22915	8.5857	0.417732	0.0317282	Solyc12g099080.2	Intron6	UTR3	UTR3	GO:0005525::GTP binding;GO:0005622::intracellular;GO:0007264::small GTPase mediated signal transduction	2924	67333544	67335907
SL3.0ch03	5007082	5007387	5007253;5007247;5007254;5007262;5007257;5007260	2.41426	2.56113	2.46269	2.28427	2.26062	2.33589	0.112357	0.0317116	Solyc03g033420.3	UTR3	UTR3	UTR3	GO:0005525::GTP binding;GO:0007264::small GTPase mediated signal transduction	-2962	5002375	5004272
SL3.0ch01	90880438	90880664	90880530	1.10818	1.4584	1.34964	1.59593	1.92228	1.76353	-0.431552	0.0317093	Solyc01g101160.2	UTR3	UTR3	Intergenic	.	1449	90879102	90880606
SL3.0ch09	67216393	67216917	67216692;67216699;67216686;67216688;67216678;67216685	3.99086	4.08933	4.17465	4.45955	4.42907	4.76625	-0.156065	0.0317037	Solyc09g075010.3	LastIntron	UTR3	UTR3	.	-1535	67211433	67215120
SL3.0ch06	36770320	36770609	36770453;36770458;36770461;36770469;36770470;36770480	2.64876	2.84457	2.97542	2.00304	2.47123	1.98452	0.390886	0.0316993	Solyc06g053810.3	LastExon	LastExon	Intergenic	GO:0005524::ATP binding;GO:0016301::kinase activity	-2129	36772594	36775672
SL3.0ch10	62464243	62464491	62464358;62464370;62464360;62464371;62464370;62464374	6.98415	5.95515	6.46138	4.8814	4.94806	5.69662	0.321413	0.0316929	Solyc10g081220.2	UTR3	LastIntron	LastIntron	.	2606	62465631	62466973
SL3.0ch10	572507	573087	572609;572940;572586;572944;572951;572956;572952;572968	1.46361	1.48039	1.37983	1.75892	2.00538	1.74199	-0.348771	0.0316916	.	.	.	.	.	3006	569791	570102
SL3.0ch04	61907943	61908208	61908036;61908041;61908060	1.52821	1.40518	1.58754	1.7671	1.77011	1.69655	-0.21123	0.0316832	Solyc04g076880.3	UTR3	UTR3	UTR3	GO:0004611::phosphoenolpyruvate carboxykinase activity;GO:0004612::phosphoenolpyruvate carboxykinase (ATP) activity;GO:0005524::ATP binding;GO:0006094::gluconeogenesis;GO:0017076::purine nucleotide binding	3419	61909717	61911495
SL3.0ch12	8000	8271	8119;8121;8119;8115;8132;8139	3.93314	3.5944	3.75198	2.3224	2.86875	3.07794	0.447906	0.031653	Solyc12g005010.2	LastExon	LastExon	Intergenic	.	3423	4712	8151
SL3.0ch11	5522632	5522937	5522773;5522793;5522783;5522785;5522782;5522783	3.0358	3.19367	3.37402	2.43225	2.59088	1.91646	0.468709	0.031637	Solyc11g012760.2	Exon1	Exon1	Exon1	.	174	5519097	5522959
SL3.0ch10	60814792	60815091	60814923;60814918;60814911;60814916;60814918;60814910	3.97108	3.63672	3.80752	4.53109	5.06709	4.4219	-0.296524	0.0316165	.	.	.	.	.	-2237	60809343	60812704
SL3.0ch06	295475	295888	295696;295684;295707;295710;295704;295709	7.57013	6.71719	7.12854	8.8648	9.24569	10.6857	-0.4272	0.0316024	Solyc06g005290.3	LastExon	UTR3	UTR3	GO:0055085::transmembrane transport	5870	289811	291607
SL3.0ch04	57997448	57997773	57997616;57997605;57997619;57997615;57997613;57997622	2.46999	2.34454	2.61124	2.81843	2.83393	2.89332	-0.202655	0.0315868	Solyc04g071040.3	LastExon	UTR3	UTR3	GO:0046872::metal ion binding	9442	57997418	58007053
SL3.0ch05	3737215	3737552	3737375;3737389;3737377;3737380;3737384;3737386	3.80763	3.6725	3.74066	3.39859	3.29706	3.55543	0.130397	0.0315391	Solyc05g009530.3	LastExon	UTR3	UTR3	GO:0008152::metabolic process;GO:0016746::transferase activity, transferring acyl groups	5981	3737141	3743365
SL3.0ch06	47727305	47727659	47727477;47727486;47727469;47727481;47727486;47727485	3.59265	3.38272	3.69403	4.03925	3.98454	3.9242	-0.163289	0.0315322	Solyc06g076620.3	LastExon	UTR3	UTR3	GO:0003735::structural constituent of ribosome;GO:0005739::mitochondrion	-1412	47722705	47726070
SL3.0ch09	72817948	72818185	72818057;72818061;72818058;72818065;72818066;72818062	5.80022	6.18468	5.79522	9.30606	9.80504	12.0509	-0.809522	0.0315272	Solyc09g098500.3	LastIntron	LastIntron	LastIntron	GO:0016192::vesicle-mediated transport	4150	72813916	72818333
SL3.0ch10	2235489	2235947	2235705;2235706;2235709;2235709;2235710;2235711	6.72142	6.48348	6.33517	5.07705	5.45261	5.89699	0.250397	0.0314943	Solyc10g008110.3	LastExon	LastExon	UTR3	GO:0003995::acyl-CoA dehydrogenase activity;GO:0003997::acyl-CoA oxidase activity;GO:0005777::peroxisome;GO:0006635::fatty acid beta-oxidation;GO:0008152::metabolic process;GO:0016627::oxidoreductase activity, acting on the CH-CH group of donors;GO:0050660::flavin adenine dinucleotide binding;GO:0055114::oxidation-reduction process	6816	2228902	2236123
SL3.0ch06	32777115	32777378	32777243;32777248;32777252;32777242;32777237;32777246	5.67938	6.10656	4.93833	7.48413	7.30195	9.08099	-0.513078	0.0314672	Solyc06g050210.3	LastIntron	LastExon	UTR3	GO:0005471::ATP:ADP antiporter activity;GO:0005524::ATP binding;GO:0006810::transport;GO:0016021::integral component of membrane	12845	32764401	32778875
SL3.0ch07	51653749	51654136	51653973;51653970;51653962;51653958;51653973;51653963	6.17104	5.73716	5.98965	6.81747	7.43941	7.89418	-0.30759	0.0314602	Solyc07g041020.3	Intron5	UTR3	UTR3	GO:0003676::nucleic acid binding;GO:0008270::zinc ion binding	4218	51650397	51658161
SL3.0ch02	46444541	46444924	46444722;46444722;46444720;46444726;46444701;46444723	2.49896	2.59302	2.49757	2.92233	2.92121	3.22963	-0.257591	0.031454	Solyc02g082180.3	LastExon	LastExon	Intergenic	GO:0003677::DNA binding;GO:0003678::DNA helicase activity;GO:0005524::ATP binding;GO:0005634::nucleus;GO:0006260::DNA replication;GO:0006270::DNA replication initiation;GO:0042555::MCM complex	-1015	46445748	46451454
SL3.0ch08	48409989	48410443	48410245;48410240;48410253;48410241;48410235;48410242	5.09072	4.72688	4.80444	3.41389	3.82572	4.23857	0.349249	0.0314447	Solyc08g061265.1	UTR3	UTR3	Intergenic	.	2268	48407948	48410429
SL3.0ch10	750155	750511	750294;750315;750307;750296;750297;750305	5.17437	4.87952	5.01879	5.58271	5.63941	6.13225	-0.203364	0.0314227	Solyc10g006000.3	LastExon	UTR3	Intergenic	GO:0003677::DNA binding	-893	746837	749440
SL3.0ch07	63409722	63410089	63409911;63409919;63409896;63409920;63409903;63409909	9.98774	9.01618	9.60564	6.51655	5.9045	7.98756	0.48732	0.0313599	Solyc07g055145.1	Intergenic	Exon1	Intron1	.	35	63407198	63409941
SL3.0ch07	63409722	63410089	63409911;63409919;63409896;63409920;63409903;63409909	9.98774	9.01618	9.60564	6.51655	5.9045	7.98756	0.48732	0.0313599	Solyc07g055160.3	LastExon	Intergenic	Intergenic	GO:0006629::lipid metabolic process;GO:0008970::phosphatidylcholine 1-acylhydrolase activity;GO:0016702::oxidoreductase activity, acting on single donors with incorporation of molecular oxygen, incorporation of two atoms of oxygen;GO:0055114::oxidation-reduction process	35	63407198	63409941
SL3.0ch07	63409722	63410089	63409911;63409919;63409896;63409920;63409903;63409909	9.98774	9.01618	9.60564	6.51655	5.9045	7.98756	0.48732	0.0313599	Solyc07g055150.3	LastExon	UTR3	UTR3	GO:0016702::oxidoreductase activity, acting on single donors with incorporation of molecular oxygen, incorporation of two atoms of oxygen;GO:0055114::oxidation-reduction process	35	63407198	63409941
SL3.0ch02	43587486	43587937	43587703;43587697;43587697;43587702;43587721;43587712	5.23577	4.86486	5.18617	6.78627	6.96313	8.20566	-0.522266	0.0313582	Solyc02g078270.3	LastIntron	LastExon	UTR3	.	4563	43585311	43592275
SL3.0ch02	43587486	43587937	43587703;43587697;43587697;43587702;43587721;43587712	5.23577	4.86486	5.18617	6.78627	6.96313	8.20566	-0.522266	0.0313582	Solyc02g078280.3	UTR3	UTR3	UTR3	.	4563	43585311	43592275
SL3.0ch09	4210409	4210689	4210553;4210556;4210557;4210559;4210554;4210560	3.75433	3.71898	3.8322	4.59966	4.40527	4.99361	-0.308249	0.0313484	Solyc09g010880.3	LastIntron	UTR3	Intergenic	GO:0004252::serine-type endopeptidase activity;GO:0006508::proteolysis;GO:0016021::integral component of membrane	-775	4199994	4209774
SL3.0ch01	89793856	89794153	89793976;89793976;89793989;89793990;89793990;89793990	1.66239	1.74293	1.67122	1.82568	1.84778	1.76029	-0.0981037	0.0313397	.	.	.	.	.	2015	89791989	89793848
SL3.0ch04	60102674	60102920	60102808;60102838;60102848;60102874;60102877	1.41401	1.49383	1.49817	1.58631	1.69973	1.59001	-0.146241	0.0313258	Solyc04g073990.3	LastExon	UTR3	UTR3	GO:0005509::calcium ion binding;GO:0005544::calcium-dependent phospholipid binding	2276	60102620	60105073
SL3.0ch05	5834347	5834647	5834486;5834481;5834486;5834492;5834501;5834506	6.17065	5.87319	5.36318	4.45892	4.45833	5.18689	0.303551	0.0313146	Solyc05g012640.3	LastExon	UTR3	UTR3	.	3591	5834203	5838088
SL3.0ch04	54484794	54485080	54484950;54484954;54484953;54484947;54484947;54484951	6.08047	5.43178	6.03626	6.40882	6.91692	6.89214	-0.204283	0.0313058	Solyc04g056580.3	LastIntron	LastExon	UTR3	.	2298	54482639	54485113
SL3.0ch05	685145	685434	685271;685270;685269;685272;685274;685271	2.07792	2.1211	2.12336	2.24109	2.39645	2.3271	-0.139578	0.0312926	Solyc05g005873.1	LastExon	LastExon	Intergenic	GO:0003676::nucleic acid binding;GO:0003723::RNA binding;GO:0003735::structural constituent of ribosome;GO:0005622::intracellular;GO:0005840::ribosome;GO:0006412::translation	-1514	686804	691011
SL3.0ch11	1935591	1936001	1935782;1935763;1935765;1935770;1935769;1935781	6.17605	6.43106	6.26912	7.83031	7.63262	8.7599	-0.359797	0.0312852	Solyc11g007700.2	LastExon	UTR3	UTR3	.	6030	1934635	1941826
SL3.0ch09	68796917	68797296	68797092;68797103;68797104;68797101;68797105;68797091	3.7696	3.66609	3.68727	3.29707	3.12628	3.43639	0.173919	0.0312848	Solyc09g082650.3	LastIntron	LastExon	UTR3	GO:0010309::acireductone dioxygenase [iron(II)-requiring] activity;GO:0016491::oxidoreductase activity;GO:0019509::L-methionine biosynthetic process from methylthioadenosine;GO:0055114::oxidation-reduction process	-1665	68798772	68802403
SL3.0ch10	61122017	61122377	61122206;61122207;61122219;61122211;61122217;61122218	3.32093	3.39448	3.72229	3.81745	4.15781	4.04522	-0.20369	0.0312448	Solyc10g079450.2	UTR3	Intergenic	Intergenic	GO:0008168::methyltransferase activity	8682	61113515	61122133
SL3.0ch04	65448021	65448504	65448259;65448262;65448268;65448256;65448253;65448253	10.9824	9.62934	10.1885	7.74208	7.39214	9.09198	0.346369	0.0312406	Solyc04g081350.3	LastExon	UTR3	UTR3	GO:0003700::sequence-specific DNA binding transcription factor activity;GO:0005667::transcription factor complex;GO:0006355::regulation of transcription, DNA-templated;GO:0046983::protein dimerization activity	4890	65443372	65447558
SL3.0ch08	57778564	57778807	57778682;57778683;57778686;57778688;57778705	9.27246	6.96968	8.52468	4.76037	5.13403	5.78081	0.659924	0.0312369	Solyc08g068570.3	UTR3	UTR3	UTR3	GO:0009976::tocopherol cyclase activity	6642	57773954	57785328
SL3.0ch08	57778564	57778807	57778682;57778683;57778686;57778688;57778705	9.27246	6.96968	8.52468	4.76037	5.13403	5.78081	0.659924	0.0312369	Solyc08g068580.3	Exon7	UTR3	UTR3	GO:0003824::catalytic activity	6642	57773954	57785328
SL3.0ch04	66154890	66155176	66155042;66155047;66155045;66155047;66155047;66155039	3.57318	3.62519	3.62773	4.13562	4.30605	4.60774	-0.269473	0.0312204	Solyc04g082400.3	UTR3	UTR3	UTR3	GO:0003824::catalytic activity;GO:0003844::1,4-alpha-glucan branching enzyme activity;GO:0004553::hydrolase activity, hydrolyzing O-glycosyl compounds;GO:0005975::carbohydrate metabolic process;GO:0005978::glycogen biosynthetic process;GO:0043169::cation binding	-551	66149243	66154482
SL3.0ch04	57955659	57956086	57955860;57955859;57955879;57955864;57955862;57955878	5.12797	4.91096	5.05781	6.16811	6.60649	7.26278	-0.408457	0.0311801	Solyc04g071005.1	LastExon	UTR3	UTR3	.	-4806	57949033	57951066
SL3.0ch09	25768	26013	25891;25891;25881;25898;25892;25901	2.89057	3.06013	2.79618	4.38825	4.56202	5.58691	-0.732909	0.0311772	Solyc09g005030.2	Intron4	Intron4	Intron4	GO:0003677::DNA binding	4353	21537	28217
SL3.0ch06	48162700	48163047	48162876;48162884;48162901;48162896;48162902;48162898	3.44054	3.31382	3.25724	4.43238	4.63848	5.36617	-0.528102	0.0311582	Solyc06g082200.3	Exon23	Exon23	Intron23	GO:0005096::GTPase activator activity	-9769	48172643	48173311
SL3.0ch05	425006	425388	425205;425203;425212;425215;425219;425227	4.48179	3.76007	4.22253	5.02928	5.88688	6.28644	-0.464814	0.0311394	Solyc05g005590.3	LastExon	LastExon	Intergenic	GO:0003824::catalytic activity;GO:0005737::cytoplasm;GO:0006364::rRNA processing;GO:0008173::RNA methyltransferase activity;GO:0030488::tRNA methylation;GO:0051536::iron-sulfur cluster binding;GO:0070475::rRNA base methylation	-1265	426462	434215
SL3.0ch06	43566658	43567020	43566867;43566855;43566865;43566880;43566884;43566888	3.58672	3.2846	3.62362	4.11929	4.04431	4.61778	-0.284349	0.031131	Solyc06g069770.3	UTR3	UTR3	Intergenic	.	2211	43566659	43569050
SL3.0ch02	47268800	47269032	47268910;47268913	1.9058	2.23024	2.3041	3.38355	4.2696	4.78898	-0.950068	0.0310803	Solyc02g083260.3	UTR3	UTR3	UTR3	GO:0006506::GPI anchor biosynthetic process;GO:0016021::integral component of membrane;GO:0016758::transferase activity, transferring hexosyl groups	2840	47268234	47271756
SL3.0ch04	64336794	64337213	64337040;64337005;64337036;64337050;64337050;64337014	6.96858	6.8162	7.08346	4.98171	5.11766	5.98922	0.375272	0.0310691	Solyc04g079930.3	UTR3	UTR3	UTR3	GO:0005515::protein binding	4158	64335955	64341162
SL3.0ch04	64336794	64337213	64337040;64337005;64337036;64337050;64337050;64337014	6.96858	6.8162	7.08346	4.98171	5.11766	5.98922	0.375272	0.0310691	Solyc04g079920.3	LastExon	LastExon	Intergenic	GO:0003723::RNA binding;GO:0005488::binding;GO:0005515::protein binding	4158	64335955	64341162
SL3.0ch01	71623017	71623287	71623153;71623151;71623152;71623184;71623155	2.03056	2.13086	2.34886	2.45297	2.80888	2.85187	-0.317643	0.0310545	Solyc01g065540.3	UTR3	UTR3	UTR3	GO:0000160::phosphorelay signal transduction system;GO:0003677::DNA binding;GO:0003700::sequence-specific DNA binding transcription factor activity;GO:0007165::signal transduction	3828	71619324	71622805
SL3.0ch01	83609967	83610205	83610069;83610080;83610077	1.26962	1.2793	1.33255	3.13525	3.06672	4.2982	-1.43574	0.0310107	Solyc01g090040.3	UTR3	UTR3	UTR3	.	-1041	83611127	83612236
SL3.0ch01	83609967	83610205	83610069;83610080;83610077	1.26962	1.2793	1.33255	3.13525	3.06672	4.2982	-1.43574	0.0310107	Solyc01g090050.3	Intron6	Intron6	Exon7	.	-1041	83611127	83612236
SL3.0ch02	46239339	46239725	46239514;46239528;46239528;46239520;46239528;46239523	4.49033	4.22434	4.21642	5.12528	5.01271	5.70435	-0.292941	0.0309898	Solyc02g081920.3	UTR3	UTR3	UTR3	GO:0005515::protein binding	-2481	46225612	46237051
SL3.0ch06	48456006	48456471	48456268;48456267;48456268;48456266;48456267;48456272	8.5301	8.21264	8.13673	10.0695	9.91433	11.2755	-0.329328	0.030959	Solyc06g082660.3	LastIntron	UTR3	UTR3	GO:0005524::ATP binding;GO:0005737::cytoplasm;GO:0016787::hydrolase activity;GO:0030163::protein catabolic process	3462	48452776	48455291
SL3.0ch12	66358339	66358762	66358554;66358559;66358560;66358557;66358563;66358560	5.90809	5.96026	5.62864	6.83788	7.40662	7.96521	-0.344084	0.0309585	Solyc12g096470.2	LastIntron	UTR3	UTR3	GO:0005634::nucleus;GO:0006352::DNA-templated transcription, initiation	3353	66358292	66361904
SL3.0ch03	61795291	61795671	61795452;61795453;61795455;61795452;61795454;61795452	4.45524	4.2253	4.1308	4.88378	4.77589	5.33137	-0.226678	0.0309257	Solyc03g098000.3	LastExon	LastExon	UTR3	.	-1032	61796513	61799318
SL3.0ch05	57427181	57427437	57427301;57427303;57427313;57427304;57427303;57427300	2.09268	1.76113	1.9886	2.80848	2.65746	2.29705	-0.41005	0.0309204	Solyc05g044480.3	Intron2	Exon3	Exon3	GO:0005515::protein binding;GO:0005524::ATP binding;GO:0008270::zinc ion binding;GO:0046872::metal ion binding	1089	57420497	57428398
SL3.0ch05	6428220	6428661	6428477;6428475;6428487;6428482;6428485;6428484	5.71698	5.48187	5.48649	4.33341	4.36374	4.98822	0.285948	0.0309134	Solyc05g013340.3	LastExon	UTR3	UTR3	GO:0006810::transport;GO:0006886::intracellular protein transport;GO:0016192::vesicle-mediated transport;GO:0030131::clathrin adaptor complex	8785	6419655	6420522
SL3.0ch10	456692	457094	456876;456878;456880;456882;456895;456895	5.34492	5.48488	5.60573	5.04183	4.93732	5.25471	0.109537	0.0308593	Solyc10g005560.3	LastIntron	UTR3	UTR3	GO:0005515::protein binding	4107	456678	461000
SL3.0ch09	65992978	65993341	65993160;65993153;65993160;65993166;65993165;65993177	12.4001	11.4048	11.1499	7.60146	7.48106	9.8349	0.488338	0.0308515	Solyc09g072890.2	UTR3	UTR3	UTR3	GO:0005515::protein binding;GO:0005634::nucleus;GO:0008270::zinc ion binding;GO:0018024::histone-lysine N-methyltransferase activity;GO:0034968::histone lysine methylation	6203	65986956	65987203
SL3.0ch01	76469078	76469306	76469189;76469184;76469189	3.87011	4.57293	3.8153	2.37908	2.64934	3.37848	0.544117	0.0308454	Solyc01g067720.3	LastExon	UTR3	UTR3	GO:0005789::endoplasmic reticulum membrane	5034	76468956	76474226
SL3.0ch07	63216635	63216878	63216763;63216760;63216763	1.80055	2.03289	1.92375	2.23437	2.13755	2.40403	-0.235057	0.0308181	Solyc07g054940.2	LastExon	UTR3	Intergenic	GO:0016491::oxidoreductase activity;GO:0055114::oxidation-reduction process	1484	63216676	63218241
SL3.0ch11	4238081	4238458	4238260;4238259;4238256;4238256;4238264;4238252	3.31008	2.98895	3.4653	3.68613	4.30953	4.14468	-0.314216	0.0307692	Solyc11g011170.2	LastExon	Intergenic	Intergenic	.	-825	4236001	4237444
SL3.0ch08	58253066	58253308	58253176;58253163;58253167	1.65504	1.69133	1.63341	2.28896	2.29451	2.71925	-0.552351	0.0307565	Solyc08g069120.3	UTR3	UTR3	UTR3	GO:0000166::nucleotide binding;GO:0003676::nucleic acid binding;GO:0008270::zinc ion binding	5479	58247708	58253937
SL3.0ch09	67321938	67322341	67322138;67322131;67322137;67322145;67322148;67322150	13.6058	12.7371	12.6222	9.67922	10.2865	11.6142	0.303172	0.0307554	.	.	.	.	.	-1191	67317741	67320948
SL3.0ch10	60451516	60451732	60451606;60451605	2.1286	2.04332	1.8343	2.34338	2.47993	2.2923	-0.244527	0.0307501	Solyc10g078530.2	LastExon	LastExon	LastExon	GO:0008152::metabolic process	1673	60450881	60453297
SL3.0ch01	2309664	2309933	2309792;2309797;2309800;2309806;2309808;2309813	3.7349	3.82987	3.69403	4.21272	4.4018	4.68878	-0.240732	0.0307474	Solyc01g008240.3	Intron2	Intron2	Intron2	GO:0005215::transporter activity;GO:0016020::membrane;GO:0016021::integral component of membrane;GO:0022857::transmembrane transporter activity;GO:0022891::substrate-specific transmembrane transporter activity;GO:0045454::cell redox homeostasis;GO:0055085::transmembrane transport	2655	2309657	2312454
SL3.0ch01	2309664	2309933	2309792;2309797;2309800;2309806;2309808;2309813	3.7349	3.82987	3.69403	4.21272	4.4018	4.68878	-0.240732	0.0307474	Solyc01g008250.3	UTR3	UTR3	UTR3	GO:0006662::glycerol ether metabolic process;GO:0015035::protein disulfide oxidoreductase activity;GO:0045454::cell redox homeostasis	2655	2309657	2312454
SL3.0ch10	2301272	2301940	2301445;2301768;2301451;2301760;2301450;2301762;2301446;2301764;2301453;2301765;2301452;2301767	3.93874	3.91117	3.97538	4.28643	4.21553	4.46843	-0.133347	0.0307406	Solyc10g008180.2	Intron18	Exon19	UTR3	GO:0000502::proteasome complex;GO:0005488::binding;GO:0030234::enzyme regulator activity;GO:0042176::regulation of protein catabolic process	2244	2301489	2303850
SL3.0ch10	2301272	2301940	2301445;2301768;2301451;2301760;2301450;2301762;2301446;2301764;2301453;2301765;2301452;2301767	3.93874	3.91117	3.97538	4.28643	4.21553	4.46843	-0.133347	0.0307406	Solyc10g008190.3	LastExon	UTR3	Intergenic	.	2244	2301489	2303850
SL3.0ch07	67738838	67739151	67738979;67738981;67738981;67738985;67738978;67738984	4.68183	4.40972	4.50986	3.66365	3.60306	4.12965	0.255184	0.0307028	Solyc07g066080.3	LastExon	LastExon	UTR3	.	3031	67735963	67739205
SL3.0ch11	1977890	1978128	1978011;1978007;1978012;1978015;1978012;1978013	4.31369	4.17204	4.17405	2.90737	3.51171	3.4087	0.365315	0.0307006	Solyc11g007760.2	UTR3	UTR3	UTR3	GO:0004672::protein kinase activity;GO:0005524::ATP binding;GO:0006468::protein phosphorylation	-542	1974794	1977467
SL3.0ch05	63549440	63549795	63549614;63549608;63549616;63549622;63549620;63549623	4.23581	4.17233	4.17444	5.45943	5.96797	6.5914	-0.518076	0.0306827	Solyc05g052490.3	UTR3	UTR3	UTR3	GO:0016787::hydrolase activity	6946	63547692	63556564
SL3.0ch05	63549440	63549795	63549614;63549608;63549616;63549622;63549620;63549623	4.23581	4.17233	4.17444	5.45943	5.96797	6.5914	-0.518076	0.0306827	Solyc05g052480.3	UTR3	UTR3	UTR3	GO:0003993::acid phosphatase activity	6946	63547692	63556564
SL3.0ch02	31797532	31797882	31797702;31797702;31797706;31797711;31797708;31797711	5.22753	4.90606	4.74551	3.93827	4.1888	4.52983	0.233363	0.0306627	Solyc02g038680.1	LastIntron	Intergenic	Intergenic	GO:0005515::protein binding	1410	31798713	31799117
SL3.0ch11	409834	410208	410004;410055;410070;410081;410081;410078	3.29169	2.94803	3.31779	3.7656	3.8497	3.80559	-0.256969	0.0306396	Solyc11g005550.2	UTR3	UTR3	UTR3	GO:0005515::protein binding	6423	403598	410220
SL3.0ch05	1925341	1925721	1925551;1925552;1925553;1925554;1925564;1925557	3.45592	3.19889	3.4032	3.64617	3.6535	3.77594	-0.139041	0.0305605	Solyc05g007260.3	LastExon	UTR3	UTR3	GO:0003824::catalytic activity;GO:0004750::ribulose-phosphate 3-epimerase activity;GO:0005975::carbohydrate metabolic process;GO:0006098::pentose-phosphate shunt;GO:0008152::metabolic process;GO:0016857::racemase and epimerase activity, acting on carbohydrates and derivatives	-2583	1920319	1922948
SL3.0ch07	67592515	67592797	67592659;67592660;67592661;67592660;67592661;67592663	2.59892	2.32409	2.25586	3.18461	3.1638	3.85149	-0.506725	0.0304713	Solyc07g065870.3	UTR3	UTR3	Intergenic	GO:0006282::regulation of DNA repair	3450	67592552	67596106
SL3.0ch08	60656685	60656989	60656839;60656838;60656844;60656853;60656853;60656857	2.82546	2.90559	2.79104	4.16668	4.57064	5.31056	-0.721072	0.0304221	Solyc08g076570.3	LastExon	UTR3	Intergenic	GO:0005789::endoplasmic reticulum membrane;GO:0006506::GPI anchor biosynthetic process	-1896	60654492	60654941
SL3.0ch04	64652429	64652769	64652597;64652603;64652605;64652603;64652608;64652613	4.48127	3.90854	4.1028	4.70652	4.84096	5.0848	-0.22808	0.030419	Solyc04g080360.3	LastExon	UTR3	Intergenic	GO:0008168::methyltransferase activity	4645	64652439	64657244
SL3.0ch12	61899848	61900114	61899977;61900001	1.441	1.25046	1.28517	1.77189	1.97857	1.60965	-0.430717	0.0304147	Solyc12g049400.2	Intron1	Exon2	Intron2	.	2432	61897549	61902508
SL3.0ch12	64797893	64798259	64798081;64798086;64798087;64798077;64798086;64798084	8.11896	7.74455	7.93835	5.53861	5.788	6.78653	0.394038	0.0304067	Solyc12g088440.2	UTR3	UTR3	UTR3	GO:0016020::membrane;GO:0016192::vesicle-mediated transport;GO:0048193::Golgi vesicle transport	-701	64798777	64804003
SL3.0ch07	984251	984509	984382;984379;984375;984379;984378;984375	5.43672	4.83802	4.87572	5.67801	5.79939	6.13903	-0.21756	0.0303895	Solyc07g006130.2	LastIntron	Intergenic	Intergenic	GO:0005737::cytoplasm;GO:0006415::translational termination;GO:0016149::translation release factor activity, codon specific	416	982353	984796
SL3.0ch07	984251	984509	984382;984379;984375;984379;984378;984375	5.43672	4.83802	4.87572	5.67801	5.79939	6.13903	-0.21756	0.0303895	Solyc07g006140.3	Intron1	Exon2	Intron2	.	416	982353	984796
SL3.0ch07	65160410	65160955	65160681;65160612;65160666;65160773;65160742;65160738	5.05943	4.80871	5.38677	4.18659	4.34559	4.59154	0.217097	0.0303679	Solyc07g062230.3	LastIntron	UTR3	UTR3	GO:0019915::lipid storage	6547	65160446	65167230
SL3.0ch07	65160410	65160955	65160681;65160612;65160666;65160773;65160742;65160738	5.05943	4.80871	5.38677	4.18659	4.34559	4.59154	0.217097	0.0303679	Solyc07g062250.3	LastExon	UTR3	Intergenic	.	6547	65160446	65167230
SL3.0ch02	50421347	50421834	50421497;50421491;50421499;50421507;50421500;50421500	3.10821	2.96505	3.29212	2.58133	2.31972	2.77666	0.286661	0.0303247	.	.	.	.	.	-7236	50413476	50414354
SL3.0ch01	88522695	88523260	88522974;88522949;88522924;88522919;88522972;88523014	6.04502	6.58317	6.43218	5.4817	5.38833	5.92289	0.182723	0.0303226	Solyc01g098030.3	Exon6	Exon6	UTR3	.	3363	88523479	88526341
SL3.0ch05	6235409	6235976	6235548;6235772;6235573;6235780;6235559;6235761;6235575;6235565;6235571;6235772	4.80494	4.60195	4.52817	5.0838	5.66171	5.53895	-0.224777	0.0303093	Solyc05g013140.3	UTR3	UTR3	Intergenic	.	3248	6231374	6238941
SL3.0ch05	6235409	6235976	6235548;6235772;6235573;6235780;6235559;6235761;6235575;6235565;6235571;6235772	4.80494	4.60195	4.52817	5.0838	5.66171	5.53895	-0.224777	0.0303093	Solyc05g013150.3	LastExon	UTR3	UTR3	GO:0005515::protein binding;GO:0009507::chloroplast;GO:0030785::[ribulose-bisphosphate carboxylase]-lysine N-methyltransferase activity	3248	6231374	6238941
SL3.0ch03	67823548	67824196	67823703;67824000;67823698;67823985;67823668;67824016;67823679;67824027;67823671;67824035;67823676;67824039	4.64572	4.42694	4.51801	5.66189	5.53198	6.36518	-0.369597	0.0302729	Solyc03g117080.3	LastExon	UTR3	Intergenic	GO:0005759::mitochondrial matrix	2657	67823561	67826529
SL3.0ch10	64349128	64349393	64349254;64349260;64349265;64349263;64349259	5.06375	4.74296	5.18632	3.29939	3.96429	4.1901	0.388468	0.0302429	Solyc10g084830.2	UTR3	UTR3	UTR3	.	-2567	64342318	64346693
SL3.0ch02	50127527	50127909	50127726;50127714;50127719;50127723;50127730;50127737	3.65668	3.63958	3.8971	4.23088	4.70984	4.87011	-0.303156	0.0302397	Solyc02g086890.3	LastExon	UTR3	UTR3	.	1489	50127475	50129207
SL3.0ch07	464693	464976	464827;464820;464836;464820;464839;464833	4.93472	5.29839	5.47802	6.44956	6.98897	7.82345	-0.436489	0.0302186	Solyc07g005580.3	UTR3	UTR3	UTR3	GO:0003841::1-acylglycerol-3-phosphate O-acyltransferase activity;GO:0008152::metabolic process;GO:0008654::phospholipid biosynthetic process;GO:0016020::membrane;GO:0016746::transferase activity, transferring acyl groups	6937	457897	464999
SL3.0ch12	7444933	7445238	7445056;7445051;7445052;7445077;7445078;7445085	8.78135	7.5874	8.01008	11.2064	11.0059	13.597	-0.554707	0.0302082	Solyc12g017820.2	LastIntron	LastExon	UTR3	.	5713	7439372	7445279
SL3.0ch07	66546529	66546977	66546734;66546737;66546738;66546730;66546743;66546744	6.10538	6.07313	6.03093	5.03454	4.96517	5.49383	0.23302	0.0302014	Solyc07g064150.3	LastIntron	LastExon	Intergenic	GO:0003743::translation initiation factor activity;GO:0006413::translational initiation	1245	66545508	66546967
SL3.0ch05	65437973	65438318	65438123;65438133;65438135;65438141;65438143;65438143	3.01243	3.20454	3.2244	3.81376	4.00895	4.4829	-0.382249	0.0302011	Solyc05g054730.3	LastExon	LastExon	UTR3	GO:0006812::cation transport;GO:0008324::cation transmembrane transporter activity;GO:0016021::integral component of membrane;GO:0055085::transmembrane transport	-3137	65441283	65449989
SL3.0ch06	528804	529136	528993;528984;528969;528978;529007;528992	2.1691	2.15293	2.23647	2.52019	2.59068	2.82352	-0.274751	0.0301969	Solyc06g005500.3	LastExon	LastExon	UTR3	GO:0004672::protein kinase activity;GO:0005524::ATP binding;GO:0006468::protein phosphorylation	3264	525706	529140
SL3.0ch06	48759564	48759975	48759760;48759767;48759761;48759768;48759767;48759768	6.13922	6.01049	5.98233	5.17416	5.17341	5.61946	0.183445	0.030142	Solyc06g083190.3	LastExon	UTR3	UTR3	GO:0005515::protein binding	-717	48756099	48759052
SL3.0ch09	63862876	63863354	63863150;63863148;63863154;63863150;63863150;63863158	4.34489	4.12357	4.26952	3.81802	3.75442	4.04321	0.133066	0.0301394	Solyc09g065510.3	LastExon	LastExon	UTR3	.	2446	63860669	63863418
SL3.0ch09	63862876	63863354	63863150;63863148;63863154;63863150;63863150;63863158	4.34489	4.12357	4.26952	3.81802	3.75442	4.04321	0.133066	0.0301394	Solyc09g065520.3	UTR3	UTR3	UTR3	.	2446	63860669	63863418
SL3.0ch09	69862746	69862963	69862855;69862851	6.08626	4.96108	5.54766	3.71974	3.56711	4.65573	0.474635	0.0301384	Solyc09g089630.3	LastExon	UTR3	UTR3	GO:0005515::protein binding	-5727	69856267	69857127
SL3.0ch06	46679331	46679745	46679514;46679504;46679516;46679514;46679515;46679517	2.62058	2.68616	2.86838	2.31754	2.35092	2.38733	0.212431	0.0301355	Solyc06g075000.3	UTR3	UTR3	UTR3	.	2270	46677268	46681838
SL3.0ch06	46679331	46679745	46679514;46679504;46679516;46679514;46679515;46679517	2.62058	2.68616	2.86838	2.31754	2.35092	2.38733	0.212431	0.0301355	Solyc06g075010.3	LastExon	UTR3	UTR3	GO:0005524::ATP binding;GO:0005737::cytoplasm;GO:0006457::protein folding;GO:0042026::protein refolding	2270	46677268	46681838
SL3.0ch09	2462308	2462547	2462427;2462419;2462425	5.38614	6.1196	4.84436	3.80623	4.02948	3.47594	0.531492	0.0301311	Solyc09g009120.3	UTR3	UTR3	UTR3	GO:0046872::metal ion binding	3741	2464872	2466169
SL3.0ch02	52632872	52633095	52632984;52632995;52632992;52632991	7.46167	6.85555	7.70111	5.77298	5.7621	6.64143	0.27663	0.0301278	.	.	.	.	.	-741	52633725	52634231
SL3.0ch06	45495752	45496205	45495987;45495978;45496001;45495996;45495995;45496014	5.93696	5.01286	5.57345	4.4715	3.89899	4.64003	0.34482	0.0301119	Solyc06g073550.3	LastExon	LastExon	Intergenic	.	4975	45496443	45500954
SL3.0ch08	61897924	61898307	61898106;61898126;61898116;61898101;61898104;61898116	7.91157	7.17567	7.07323	9.53545	9.11232	10.9514	-0.417567	0.0300994	Solyc08g077850.2	LastExon	LastExon	UTR3	GO:0003723::RNA binding;GO:0005488::binding;GO:0006396::RNA processing;GO:0008173::RNA methyltransferase activity	-983	61899099	61903741
SL3.0ch03	54716820	54717243	54717002;54716997;54716997;54717019;54717018;54717016	9.70793	9.71881	9.83722	7.52628	7.53932	8.55974	0.30879	0.0300767	Solyc03g083410.3	LastIntron	Intergenic	Intergenic	GO:0005515::protein binding;GO:0008270::zinc ion binding	-1491	54718523	54725060
SL3.0ch08	887699	887916	887803;887815	5.25199	6.55578	5.54104	8.13886	8.32193	10.4157	-0.631505	0.0300654	.	.	.	.	.	-1416	889224	893307
SL3.0ch04	65980816	65981095	65980955;65980952;65980945;65980954;65980953;65980965	6.60954	6.35121	6.94999	5.69819	5.90771	5.93824	0.182556	0.0300604	Solyc04g082110.3	UTR3	UTR3	UTR3	GO:0005089::Rho guanyl-nucleotide exchange factor activity	1848	65979107	65979247
SL3.0ch04	60225933	60226216	60226075;60226084;60226087;60226088;60226081;60226096	12.4072	10.7285	11.9365	5.85907	6.81881	9.21024	0.68018	0.0300562	Solyc04g074130.3	LastIntron	Intergenic	Intergenic	GO:0055085::transmembrane transport	-1266	60227341	60228418
SL3.0ch03	52606670	52607030	52606861;52606864;52606869;52606876;52606878;52606872	3.58154	3.49485	3.29335	3.85539	3.94096	4.29477	-0.221568	0.0300557	Solyc03g078570.3	LastExon	UTR3	UTR3	GO:0005525::GTP binding;GO:0007264::small GTPase mediated signal transduction	2353	52606511	52609203
SL3.0ch05	60639738	60640025	60639880;60639866;60639881;60639892;60639913	9.1505	7.61955	7.79851	5.70583	5.62812	6.11116	0.49399	0.0300531	Solyc05g049940.3	UTR3	UTR3	UTR3	.	-6744	60646626	60649526
SL3.0ch12	3471079	3471435	3471241;3471240;3471241;3471250;3471250;3471246	4.36978	4.55621	4.53117	5.06925	4.97919	5.45817	-0.20451	0.0300356	Solyc12g010450.2	LastExon	UTR3	Intergenic	GO:0003824::catalytic activity;GO:0004722::protein serine/threonine phosphatase activity;GO:0006470::protein dephosphorylation	3278	3467979	3472180
SL3.0ch12	3471079	3471435	3471241;3471240;3471241;3471250;3471250;3471246	4.36978	4.55621	4.53117	5.06925	4.97919	5.45817	-0.20451	0.0300356	Solyc12g010440.2	UTR3	UTR3	UTR3	GO:0005215::transporter activity;GO:0006810::transport;GO:0016021::integral component of membrane;GO:0055085::transmembrane transport	3278	3467979	3472180
SL3.0ch02	48981518	48981738	48981609;48981620;48981630	16.0311	14.4795	12.5307	9.92542	8.73727	11.3713	0.519128	0.0300311	.	.	.	.	.	1395	48982538	48983023
SL3.0ch02	46179511	46179809	46179652;46179657;46179659;46179660;46179670;46179667	3.33573	2.87661	3.39949	3.71967	4.37251	4.42513	-0.381043	0.0300204	Solyc02g081830.3	LastExon	UTR3	UTR3	GO:0008152::metabolic process;GO:0016787::hydrolase activity	2991	46179232	46182651
SL3.0ch03	70918276	70918582	70918414;70918417;70918420;70918417;70918418;70918415	3.48418	3.62146	3.481	2.8676	2.88959	3.22403	0.237261	0.0299883	Solyc03g121270.3	LastExon	LastExon	UTR3	GO:0008152::metabolic process;GO:0016787::hydrolase activity	3246	70918755	70921675
SL3.0ch10	616695	617196	617014;617021;617016;617024;617039;617033	4.82576	4.75516	4.64843	5.76723	6.33154	6.76499	-0.406747	0.0299705	Solyc10g005770.3	Intron4	Intron4	Intron4	GO:0004672::protein kinase activity;GO:0005524::ATP binding;GO:0006468::protein phosphorylation	3870	616957	620816
SL3.0ch10	616695	617196	617014;617021;617016;617024;617039;617033	4.82576	4.75516	4.64843	5.76723	6.33154	6.76499	-0.406747	0.0299705	Solyc10g005780.3	UTR3	Intergenic	Intergenic	.	3870	616957	620816
SL3.0ch09	65122659	65122912	65122802;65122800;65122807;65122821	1.58931	1.69751	1.661	2.023	2.33869	2.41632	-0.454069	0.0299647	Solyc09g066470.3	UTR3	UTR3	UTR3	GO:0005524::ATP binding;GO:0016887::ATPase activity	3657	65122559	65126443
SL3.0ch07	7454639	7455552	7454885;7455298;7454884;7455258;7454909;7455275;7455440;7455426;7455448	11.7305	10.9535	12.3944	9.09267	9.63136	10.5225	0.262317	0.0299597	Solyc07g017520.3	Exon7	UTR3	UTR3	GO:0005801::cis-Golgi network;GO:0006886::intracellular protein transport;GO:0016020::membrane	7094	7454601	7462190
SL3.0ch08	58720857	58721242	58721043;58721044;58721048;58721046;58721048;58721048	7.12402	6.63412	7.0597	5.43769	4.99657	6.09912	0.332438	0.0299568	Solyc08g074500.2	LastExon	UTR3	Intergenic	GO:0005488::binding;GO:0005524::ATP binding	2256	58718793	58720389
SL3.0ch11	53965152	53965576	53965378;53965392;53965401;53965393;53965380;53965382	4.1364	4.43905	4.25373	5.37223	6.2584	6.51963	-0.500561	0.029952	Solyc11g069080.2	UTR3	UTR3	UTR3	GO:0003735::structural constituent of ribosome;GO:0005622::intracellular;GO:0005840::ribosome;GO:0006412::translation	2902	53964852	53968266
SL3.0ch07	56177051	56177450	56177250;56177256;56177256;56177236;56177244;56177251	4.11504	4.16204	4.39876	4.72335	5.35958	5.23846	-0.273465	0.0299502	Solyc07g042590.3	LastExon	UTR3	UTR3	GO:0004672::protein kinase activity;GO:0005524::ATP binding;GO:0006468::protein phosphorylation	1474	56176534	56178725
SL3.0ch03	64778435	64778627	64778518	1.32953	1.57958	1.34731	1.71475	1.88491	1.69266	-0.31426	0.0299497	Solyc03g112990.1	LastExon	Intergenic	Intergenic	GO:0004857::enzyme inhibitor activity	793	64777738	64778466
SL3.0ch01	48277641	48277965	48277801;48277802;48277806;48277810;48277810;48277811	13.8229	13.8565	13.9045	9.1772	9.63981	11.3871	0.461282	0.029927	Solyc01g050047.1	Intron3	Intron4	Intron4	.	4729	48277065	48282532
SL3.0ch01	48277641	48277965	48277801;48277802;48277806;48277810;48277810;48277811	13.8229	13.8565	13.9045	9.1772	9.63981	11.3871	0.461282	0.029927	Solyc01g050070.3	LastIntron	UTR3	UTR3	.	4729	48277065	48282532
SL3.0ch10	58259952	58260305	58260116;58260121;58260118;58260120;58260118;58260127	5.40839	5.00852	5.30126	4.58113	4.70746	4.89193	0.148523	0.0299202	Solyc10g074645.1	Exon1	Exon1	Intron1	.	214	58259535	58260343
SL3.0ch10	58259952	58260305	58260116;58260121;58260118;58260120;58260118;58260127	5.40839	5.00852	5.30126	4.58113	4.70746	4.89193	0.148523	0.0299202	Solyc10g074650.2	UTR3	UTR3	UTR3	GO:0016757::transferase activity, transferring glycosyl groups;GO:0047262::polygalacturonate 4-alpha-galacturonosyltransferase activity	214	58259535	58260343
SL3.0ch10	58259952	58260305	58260116;58260121;58260118;58260120;58260118;58260127	5.40839	5.00852	5.30126	4.58113	4.70746	4.89193	0.148523	0.0299202	Solyc10g074640.2	UTR3	UTR3	UTR3	.	214	58259535	58260343
SL3.0ch03	752976	753238	753126;753118;753132;753126;753134;753129	2.09498	2.16334	2.06783	2.22774	2.38929	2.36802	-0.142944	0.0298868	Solyc03g006070.3	UTR3	UTR3	Intergenic	GO:0004672::protein kinase activity;GO:0005524::ATP binding;GO:0006468::protein phosphorylation	-1719	748391	751388
SL3.0ch08	59268266	59268457	59268364	4.64283	3.44139	3.93786	5.14888	5.75585	6.58951	-0.541194	0.0298764	Solyc08g075010.3	LastExon	UTR3	UTR3	.	2387	59267164	59270749
SL3.0ch04	5380873	5381060	5380965	6.62013	6.04502	7.30862	5.31408	4.59986	5.38471	0.384701	0.0298727	Solyc04g015200.3	LastExon	UTR3	UTR3	GO:0003872::6-phosphofructokinase activity;GO:0005524::ATP binding;GO:0006002::fructose 6-phosphate metabolic process;GO:0006096::glycolytic process	3535	5380806	5384502
SL3.0ch08	2754569	2754919	2754749;2754739;2754750;2754746;2754752;2754739	2.47443	2.24661	2.25717	2.84287	3.06308	2.64103	-0.292555	0.02986	.	.	.	.	.	-1746	2756490	2761444
SL3.0ch12	66011205	66011575	66011416;66011412;66011424;66011447;66011445;66011431	2.95056	2.81206	2.72095	2.44193	2.58742	2.59554	0.153954	0.0298447	Solyc12g095940.1	LastExon	LastExon	Intergenic	.	346	66011044	66011430
SL3.0ch08	50827291	50827726	50827543;50827526;50827550;50827526;50827509;50827534	6.77875	6.69494	6.53382	5.80188	6.14117	6.25955	0.136397	0.0298304	Solyc08g062210.3	UTR3	UTR3	UTR3	GO:0003677::DNA binding;GO:0003700::sequence-specific DNA binding transcription factor activity;GO:0006355::regulation of transcription, DNA-templated;GO:0016602::CCAAT-binding factor complex	2805	50827900	50830314
SL3.0ch09	71303992	71304491	71304132;71304142;71304138;71304343;71304344;71304342	3.66146	3.70819	3.42214	4.52931	5.26578	5.5494	-0.507786	0.0298214	Solyc09g091580.3	Exon13	UTR3	UTR3	GO:0004672::protein kinase activity;GO:0005524::ATP binding;GO:0006468::protein phosphorylation	6682	71297559	71307450
SL3.0ch09	71303992	71304491	71304132;71304142;71304138;71304343;71304344;71304342	3.66146	3.70819	3.42214	4.52931	5.26578	5.5494	-0.507786	0.0298214	Solyc09g091560.3	UTR3	UTR3	UTR3	GO:0005515::protein binding	6682	71297559	71307450
SL3.0ch09	71303992	71304491	71304132;71304142;71304138;71304343;71304344;71304342	3.66146	3.70819	3.42214	4.52931	5.26578	5.5494	-0.507786	0.0298214	Solyc09g091565.1	LastExon	LastExon	UTR3	GO:0004497::monooxygenase activity;GO:0006744::ubiquinone biosynthetic process;GO:0016491::oxidoreductase activity;GO:0016709::oxidoreductase activity, acting on paired donors, with incorporation or reduction of molecular oxygen, NAD(P)H as one donor, and incorporation of one atom of oxygen;GO:0050660::flavin adenine dinucleotide binding;GO:0055114::oxidation-reduction process;GO:0071949::FAD bin…	6682	71297559	71307450
SL3.0ch08	65196763	65197163	65196977;65196966;65196968	2.98596	2.93001	3.0091	2.28928	2.62714	2.32435	0.301719	0.0298205	Solyc08g082230.3	Exon3	Exon3	Exon3	.	782	65196181	65197449
SL3.0ch11	2132445	2132934	2132730;2132735;2132730;2132740;2132728;2132755	4.33796	4.1379	4.31171	3.70553	3.71242	4.02233	0.16062	0.0298171	Solyc11g007900.2	LastExon	Intergenic	Intergenic	GO:0016491::oxidoreductase activity;GO:0055114::oxidation-reduction process	8888	2133914	2141578
SL3.0ch11	55406564	55406866	55406851;55406719	1.37508	1.24617	1.2681	1.65956	1.6166	1.44727	-0.280306	0.0297927	Solyc11g071700.2	Exon13	Exon14	Exon15	GO:0005515::protein binding;GO:0006511::ubiquitin-dependent protein catabolic process;GO:0016579::protein deubiquitination;GO:0036459::ubiquitinyl hydrolase activity	-9092	55415807	55418440
SL3.0ch04	1918693	1918932	1918814;1918828;1918823;1918829	2.48631	2.27239	2.4014	2.16329	2.16878	2.00524	0.176109	0.0297859	Solyc04g008240.3	Exon1	Exon1	Exon1	.	677	1918135	1925355
SL3.0ch10	57350688	57350898	57350796;57350803	6.43368	5.50526	5.48034	11.3098	10.1246	14.1326	-1.02986	0.0297718	Solyc10g055770.2	LastExon	LastExon	UTR3	GO:0005215::transporter activity;GO:0016021::integral component of membrane;GO:0055085::transmembrane transport	3699	57353897	57354492
SL3.0ch08	3232271	3232629	3232370;3232377	1.54924	1.27507	1.46749	1.86552	1.8852	1.64767	-0.330947	0.0297641	Solyc08g013770.3	UTR5	UTR5	UTR5	.	350	3232100	3233483
SL3.0ch08	3232271	3232629	3232370;3232377	1.54924	1.27507	1.46749	1.86552	1.8852	1.64767	-0.330947	0.0297641	Solyc08g013758.1	Exon1	Exon1	Exon1	GO:0005515::protein binding	350	3232100	3233483
SL3.0ch11	52577815	52578051	52577932;52577942;52577941;52577946;52577943;52577945	3.3584	3.04268	3.22666	3.91098	3.98925	4.57026	-0.373249	0.0297447	Solyc11g066520.2	LastIntron	LastExon	UTR3	GO:0004185::serine-type carboxypeptidase activity;GO:0006508::proteolysis	-3851	52581784	52582786
SL3.0ch04	4937537	4937841	4937669;4937659;4937679;4937711;4937679;4937701	2.45782	2.7298	2.56884	3.04477	3.61385	3.30373	-0.361088	0.0297414	Solyc04g014680.3	UTR3	UTR3	UTR3	.	4132	4933557	4937194
SL3.0ch09	18653735	18654130	18653952;18653948;18653956;18653957;18653958;18653961	4.7091	4.60551	4.6276	5.63675	5.92373	6.48183	-0.371925	0.0297332	Solyc09g020140.3	LastExon	UTR3	Intergenic	.	-3984	18657917	18672039
SL3.0ch06	38012840	38013284	38013057;38013065;38013064;38013073;38013062;38013074	2.48498	2.4807	2.48922	2.06278	2.25795	2.17548	0.198591	0.0297321	Solyc06g059970.3	LastIntron	UTR3	Intergenic	GO:0000165::MAPK cascade;GO:0000977::RNA polymerase II regulatory region sequence-specific DNA binding;GO:0003677::DNA binding;GO:0045944::positive regulation of transcription from RNA polymerase II promoter;GO:0046983::protein dimerization activity	2565	38012997	38015627
SL3.0ch08	56524411	56524725	56524577;56524569;56524575;56524577;56524580;56524580	5.91536	5.61799	5.80955	4.82745	4.83388	5.35496	0.207817	0.0297108	Solyc08g067420.3	UTR3	UTR3	Intergenic	.	-4980	56516836	56519588
SL3.0ch03	64672072	64672553	64672308;64672305;64672305;64672307;64672310;64672314	3.72074	3.68492	3.8385	4.08396	4.06717	4.3596	-0.15399	0.0297092	Solyc03g112900.3	LastIntron	LastExon	UTR3	GO:0005506::iron ion binding;GO:0016226::iron-sulfur cluster assembly;GO:0051536::iron-sulfur cluster binding	-1002	64673315	64688221
SL3.0ch06	43886162	43886507	43886309;43886324;43886334;43886332;43886328;43886327	3.54864	3.50467	3.92699	4.94782	5.24267	6.19413	-0.577425	0.0297046	Solyc06g071160.3	LastExon	UTR3	UTR3	GO:0006486::protein glycosylation;GO:0008378::galactosyltransferase activity;GO:0016020::membrane;GO:0030246::carbohydrate binding	3957	43886132	43890292
SL3.0ch06	47617149	47617603	47617372;47617373;47617373;47617404;47617409;47617401	4.42074	4.65122	4.54211	5.72575	5.68087	6.53874	-0.398513	0.0297029	Solyc06g076400.3	UTR3	UTR3	Intergenic	GO:0003824::catalytic activity;GO:0004722::protein serine/threonine phosphatase activity;GO:0006470::protein dephosphorylation;GO:0043169::cation binding	3556	47613820	47617551
SL3.0ch06	47617149	47617603	47617372;47617373;47617373;47617404;47617409;47617401	4.42074	4.65122	4.54211	5.72575	5.68087	6.53874	-0.398513	0.0297029	Solyc06g076410.3	LastIntron	UTR3	Intergenic	GO:0005506::iron ion binding;GO:0006633::fatty acid biosynthetic process;GO:0016491::oxidoreductase activity;GO:0055114::oxidation-reduction process	3556	47613820	47617551
SL3.0ch08	57778002	57778328	57778153;57778152;57778153;57778157;57778154;57778154	12.9123	11.8234	11.9917	8.923	8.69438	10.7131	0.374502	0.0296795	Solyc08g068570.3	LastExon	LastExon	UTR3	GO:0009976::tocopherol cyclase activity	7163	57773954	57785328
SL3.0ch08	57778002	57778328	57778153;57778152;57778153;57778157;57778154;57778154	12.9123	11.8234	11.9917	8.923	8.69438	10.7131	0.374502	0.0296795	Solyc08g068580.3	UTR3	UTR3	Intron7	GO:0003824::catalytic activity	7163	57773954	57785328
SL3.0ch06	1863031	1863511	1863217;1863268;1863231;1863283;1863232;1863271	4.83968	4.65832	4.61822	6.24478	5.97872	7.06273	-0.450217	0.0296298	Solyc06g008020.3	UTR3	UTR3	UTR3	.	-3787	1853252	1859484
SL3.0ch06	1863031	1863511	1863217;1863268;1863231;1863283;1863232;1863271	4.83968	4.65832	4.61822	6.24478	5.97872	7.06273	-0.450217	0.0296298	Solyc06g008030.3	UTR3	UTR3	UTR3	GO:0046983::protein dimerization activity	-3787	1853252	1859484
SL3.0ch07	2553440	2553851	2553610;2553622;2553613;2553611;2553633;2553611	2.51445	2.61866	2.69579	3.00955	3.3812	3.47812	-0.334075	0.0296149	Solyc07g007870.3	LastExon	LastExon	UTR3	GO:0003824::catalytic activity;GO:0010181::FMN binding;GO:0016491::oxidoreductase activity;GO:0055114::oxidation-reduction process	1178	2554486	2554824
SL3.0ch01	97340433	97341038	97340633;97340650;97340631;97340645;97340633;97340640	4.41199	4.03862	4.22933	4.81566	5.10723	5.5384	-0.286112	0.0296065	Solyc01g111020.3	LastExon	UTR3	UTR3	GO:0005515::protein binding	4078	97336657	97338510
SL3.0ch02	41249573	41249861	41249720;41249724;41249726;41249717;41249726;41249726	7.80774	6.71346	6.94628	8.72501	9.17083	10.5167	-0.404374	0.0295941	Solyc02g071200.3	Intron9	Intron9	Intron9	GO:0005515::protein binding;GO:0006508::proteolysis;GO:0008236::serine-type peptidase activity	5627	41244090	41254992
SL3.0ch09	3572659	3573042	3572830;3572840;3572856;3572838;3572859;3572856	2.68005	2.70077	2.77599	3.17972	3.06354	3.4016	-0.241755	0.0295874	Solyc09g010180.3	UTR3	UTR3	UTR3	GO:0005515::protein binding	13974	3581594	3586825
SL3.0ch03	51562017	51562384	51562186;51562182;51562190;51562174;51562175;51562182	6.51103	5.94001	6.34615	5.36847	5.45378	5.78479	0.178722	0.0295495	Solyc03g078150.3	LastExon	LastExon	UTR3	.	7220	51554980	51562403
SL3.0ch01	96654808	96655176	96654983;96654981;96654984;96654979;96654980;96654984	8.09129	7.23238	8.03401	8.64029	9.12788	9.68917	-0.233295	0.0295294	Solyc01g109890.3	LastIntron	LastExon	UTR3	.	-3171	96658163	96659737
SL3.0ch12	67721327	67721622	67721471;67721469;67721468;67721468;67721468;67721468	3.0634	3.03816	3.32202	2.65632	2.79491	2.72924	0.204093	0.0295263	Solyc12g099700.2	LastExon	LastExon	UTR3	GO:0003824::catalytic activity;GO:0009107::lipoate biosynthetic process;GO:0009507::chloroplast;GO:0016992::lipoate synthase activity;GO:0051536::iron-sulfur cluster binding;GO:0051539::4 iron, 4 sulfur cluster binding	-780	67722255	67725784
SL3.0ch06	48454878	48455276	48455023;48455041;48455038;48455037;48455023;48455054	4.37411	4.18974	4.43912	3.28336	3.60811	3.85491	0.274992	0.0295228	Solyc06g082650.3	LastIntron	LastExon	UTR3	GO:0003735::structural constituent of ribosome;GO:0005622::intracellular;GO:0005840::ribosome;GO:0006412::translation	2301	48452776	48455291
SL3.0ch02	43310835	43311102	43310953;43310960;43310947;43310951;43310957;43310970	3.1189	3.68633	3.883	4.34144	4.85153	5.38162	-0.447433	0.0295132	.	.	.	.	.	2427	43311182	43313396
SL3.0ch03	69239199	69239585	69239428;69239416;69239429;69239440;69239438;69239440	1.6706	1.88856	1.93819	2.18737	2.45269	2.14044	-0.302656	0.02951	Solyc03g119040.3	LastIntron	Intergenic	Intergenic	GO:0005515::protein binding	-1582	69236855	69237810
SL3.0ch01	83377561	83377900	83377710;83377725;83377726;83377721;83377722;83377727	4.87092	4.55556	4.78522	6.38291	6.33823	7.52385	-0.510486	0.0294913	Solyc01g088740.3	Exon5	Intron5	Intron5	GO:0005956::protein kinase CK2 complex;GO:0019887::protein kinase regulator activity	-3765	83369540	83373965
SL3.0ch09	71455112	71455610	71455300;71455300;71455297;71455287;71455288;71455295	4.38061	4.41449	4.41038	5.38897	5.42882	6.0545	-0.353519	0.0294523	Solyc09g091750.3	LastExon	LastExon	Intergenic	GO:0000502::proteasome complex;GO:0005488::binding;GO:0030234::enzyme regulator activity;GO:0042176::regulation of protein catabolic process	-774	71456135	71458668
SL3.0ch10	60178998	60179386	60179177;60179178;60179176;60179184;60179174;60179181	5.23823	5.52842	5.15853	6.07207	6.66174	7.00975	-0.310072	0.0294496	Solyc10g078190.2	LastExon	UTR3	UTR3	GO:0006306::DNA methylation	6286	60178918	60185478
SL3.0ch10	60178998	60179386	60179177;60179178;60179176;60179184;60179174;60179181	5.23823	5.52842	5.15853	6.07207	6.66174	7.00975	-0.310072	0.0294496	Solyc10g078180.2	UTR3	UTR3	UTR3	.	6286	60178918	60185478
SL3.0ch01	84465315	84465759	84465520;84465527;84465507;84465516;84465516;84465518	4.41947	4.35186	4.56361	4.76528	5.16187	5.14204	-0.17639	0.0294277	Solyc01g090880.3	LastExon	UTR3	UTR3	GO:0003676::nucleic acid binding;GO:0006139::nucleobase-containing compound metabolic process;GO:0006364::rRNA processing	866	84464671	84465195
SL3.0ch02	41774110	41774531	41774306;41774295;41774310;41774294;41774302;41774293	4.10694	3.62302	3.83845	5.7612	5.33967	6.7851	-0.628637	0.0294271	Solyc02g071860.3	LastExon	UTR3	Intergenic	GO:0004672::protein kinase activity;GO:0005515::protein binding;GO:0005524::ATP binding;GO:0006468::protein phosphorylation	-358	41773510	41773962
SL3.0ch09	17762487	17762829	17762648;17762649;17762655;17762653;17762663;17762647	2.8782	2.99864	3.00373	2.36903	2.67033	2.33682	0.267779	0.0294155	Solyc09g018955.1	Exon2	Exon2	Intron2	.	1625	17749328	17764283
SL3.0ch10	948362	948581	948473;948467;948471	6.20459	4.85138	6.10874	7.40623	7.34958	8.11036	-0.413769	0.0294099	Solyc10g006300.3	LastExon	Intergenic	Intergenic	GO:0003993::acid phosphatase activity;GO:0016787::hydrolase activity;GO:0046872::metal ion binding	-669	949141	953139
SL3.0ch03	54063489	54063723	54063598;54063595;54063596	2.45264	2.23543	2.12147	2.58453	2.72646	2.95657	-0.279903	0.0293857	Solyc03g082740.3	LastExon	LastExon	UTR3	.	1741	54064811	54065347
SL3.0ch11	6138046	6138417	6138181;6138192;6138234;6138231;6138235;6138255	9.34174	9.86254	9.88358	7.478	7.82813	8.73248	0.275064	0.0293799	Solyc11g013230.1	Intron1	Intron1	LastIntron	.	278	6137953	6138465
SL3.0ch11	6138046	6138417	6138181;6138192;6138234;6138231;6138235;6138255	9.34174	9.86254	9.88358	7.478	7.82813	8.73248	0.275064	0.0293799	Solyc11g013240.2	LastExon	UTR3	UTR3	GO:0004672::protein kinase activity;GO:0004712::protein serine/threonine/tyrosine kinase activity;GO:0005524::ATP binding;GO:0006468::protein phosphorylation;GO:0007093::mitotic cell cycle checkpoint;GO:0051304::chromosome separation	278	6137953	6138465
SL3.0ch03	30938781	30939135	30939003;30938973;30938998;30938998	1.87341	1.72656	2.06827	1.332	1.62316	1.35478	0.395235	0.0293652	Solyc03g059314.1	Intergenic	Exon1	LastIntron	.	22	30938169	30938980
SL3.0ch09	72718634	72719020	72718775;72718786;72718781;72718786;72718780;72718780	2.76989	3.13101	3.12646	3.40197	3.592	3.88022	-0.268534	0.0293651	Solyc09g098390.3	LastExon	UTR3	UTR3	GO:0000166::nucleotide binding;GO:0003676::nucleic acid binding	3590	72715237	72717588
SL3.0ch01	90940053	90940361	90940199;90940200;90940204;90940201;90940206;90940208	5.05417	4.83885	4.7266	5.87032	5.75056	6.55365	-0.314012	0.0292712	Solyc01g101250.3	UTR3	UTR3	UTR3	GO:0003676::nucleic acid binding;GO:0046872::metal ion binding	3963	90936443	90944170
SL3.0ch01	90940053	90940361	90940199;90940200;90940204;90940201;90940206;90940208	5.05417	4.83885	4.7266	5.87032	5.75056	6.55365	-0.314012	0.0292712	Solyc01g101240.3	Intron13	Intron13	Intron13	GO:0004190::aspartic-type endopeptidase activity;GO:0006508::proteolysis;GO:0006629::lipid metabolic process	3963	90936443	90944170
SL3.0ch07	55313477	55313799	55313658;55313649;55313658;55313647;55313649;55313653	3.13731	3.19433	3.1565	3.70372	3.59144	3.95414	-0.245639	0.0292704	Solyc07g042180.3	LastExon	UTR3	UTR3	GO:0000166::nucleotide binding;GO:0003676::nucleic acid binding	6839	55313426	55320477
SL3.0ch03	46487	47221	46682;47086;46685;47084;46679;47080;46687;47084;46687;47082;46691;47085	3.31802	3.40222	3.48754	3.755	4.00889	4.17843	-0.226415	0.0292605	Solyc03g005060.3	LastExon	UTR3	UTR3	.	2540	44314	61388
SL3.0ch03	46487	47221	46682;47086;46685;47084;46679;47080;46687;47084;46687;47082;46691;47085	3.31802	3.40222	3.48754	3.755	4.00889	4.17843	-0.226415	0.0292605	Solyc03g005050.3	Exon4	Exon4	UTR3	GO:0005524::ATP binding;GO:0006139::nucleobase-containing compound metabolic process;GO:0019205::nucleobase-containing compound kinase activity	2540	44314	61388
SL3.0ch05	514524	514831	514690;514684;514699;514684;514691;514691	4.03219	3.58511	3.55888	2.87135	3.13474	3.18439	0.282214	0.0292378	Solyc05g005700.3	LastExon	UTR3	UTR3	GO:0008152::metabolic process;GO:0016491::oxidoreductase activity;GO:0016620::oxidoreductase activity, acting on the aldehyde or oxo group of donors, NAD or NADP as acceptor;GO:0055114::oxidation-reduction process	-4199	510035	510478
SL3.0ch02	55245454	55246436	55245656;55246204;55245642;55246188;55245637;55246213;55245649;55246172;55245639;55246215;55245645;55246206	4.7188	4.74183	4.70706	5.34377	5.74014	5.89967	-0.261536	0.0292284	Solyc02g093910.3	LastExon	Intergenic	Intergenic	GO:0005515::protein binding	2977	55242968	55245921
SL3.0ch02	55245454	55246436	55245656;55246204;55245642;55246188;55245637;55246213;55245649;55246172;55245639;55246215;55245645;55246206	4.7188	4.74183	4.70706	5.34377	5.74014	5.89967	-0.261536	0.0292284	Solyc02g093930.3	LastIntron	UTR3	UTR3	GO:0005515::protein binding	2977	55242968	55245921
SL3.0ch02	46285755	46286108	46285952;46285954;46285951;46285946;46285954;46285950	2.10661	2.03746	2.26408	2.43101	2.50083	2.34193	-0.182795	0.0291462	Solyc02g081980.3	LastExon	UTR3	UTR3	GO:0016787::hydrolase activity	4059	46285678	46289991
SL3.0ch04	6486625	6486896	6486745;6486762;6486744;6486767;6486757	2.04025	1.90532	2.22506	2.50704	2.70727	2.35037	-0.293866	0.0291116	Solyc04g015940.3	LastExon	LastExon	LastExon	GO:0005488::binding	-1256	6488017	6499910
SL3.0ch04	16855189	16855687	16855309;16855550;16855318;16855554;16855327;16855550;16855571;16855331;16855472;16855568;16855351;16855547;16855326;16855543	1.77824	1.9547	1.8807	1.6463	1.71953	1.57128	0.185269	0.0291095	Solyc04g026350.3	Intron4	Intron5	LastIntron	GO:0005509::calcium ion binding	4462	16851339	16859900
SL3.0ch03	65418542	65418811	65418672;65418664;65418668;65418669;65418667;65418667	2.82634	2.85167	2.86909	4.77861	4.8671	6.07336	-0.87901	0.0290938	Solyc03g113880.3	LastExon	LastExon	UTR3	GO:0003824::catalytic activity;GO:0006281::DNA repair;GO:0006284::base-excision repair	-1268	65419945	65420637
SL3.0ch07	65943258	65943651	65943473;65943462;65943457;65943479;65943478;65943487	3.22732	2.81748	3.18439	2.35927	2.4994	2.68661	0.29063	0.0290851	Solyc07g063330.3	LastExon	UTR3	Intergenic	GO:0005515::protein binding	4649	65938805	65944866
SL3.0ch07	65943258	65943651	65943473;65943462;65943457;65943479;65943478;65943487	3.22732	2.81748	3.18439	2.35927	2.4994	2.68661	0.29063	0.0290851	Solyc07g063320.3	UTR3	UTR3	UTR3	GO:0003824::catalytic activity	4649	65938805	65944866
SL3.0ch10	62334208	62334501	62334356;62334346;62334350;62334376;62334380	2.87882	2.5869	2.95647	2.34515	2.32553	1.91597	0.354649	0.0290462	Solyc10g081020.2	Exon1	Exon2	Intron2	GO:0003676::nucleic acid binding;GO:0003677::DNA binding;GO:0006139::nucleobase-containing compound metabolic process;GO:0006357::regulation of transcription from RNA polymerase II promoter;GO:0032784::regulation of DNA-templated transcription, elongation	177	62324464	62334532
SL3.0ch12	56262691	56262900	56262783	1.57865	1.44627	1.36395	1.64845	1.89042	1.79918	-0.282464	0.0290355	Solyc12g040800.2	LastExon	UTR3	UTR3	GO:0005515::protein binding	3635	56262590	56266431
SL3.0ch07	65769165	65769547	65769326;65769336;65769338;65769328;65769337;65769328	3.4211	3.55004	3.5314	3.69979	3.75949	3.92592	-0.116421	0.0289808	Solyc07g063040.3	LastIntron	Intergenic	Intergenic	GO:0000287::magnesium ion binding;GO:0005737::cytoplasm;GO:0008152::metabolic process;GO:0016787::hydrolase activity;GO:0019509::L-methionine biosynthetic process from methylthioadenosine;GO:0043874::acireductone synthase activity;GO:0046872::metal ion binding	-837	65770193	65771026
SL3.0ch07	65319655	65320007	65319836;65319844;65319837;65319845;65319852;65319834	16.4701	13.9437	14.3955	8.80122	9.84322	12.3808	0.530359	0.0289782	Solyc07g062450.3	LastExon	Intergenic	Intergenic	GO:0043087::regulation of GTPase activity	-223	65320054	65322062
SL3.0ch02	53648152	53648496	53648313;53648305;53648295;53648299;53648312;53648300	3.84612	3.8911	4.31219	4.5028	5.03403	5.18074	-0.288576	0.0289654	Solyc02g091790.3	LastExon	Intergenic	Intergenic	GO:0005515::protein binding	-1423	53649747	53652236
SL3.0ch08	62247868	62248143	62248003;62247993;62248018;62248014;62248010;62248018	3.31665	3.45311	3.12966	2.71986	2.91558	3.00102	0.196906	0.0289603	Solyc08g078310.3	LastIntron	UTR3	UTR3	.	-1344	62249350	62260893
SL3.0ch05	111755	111998	111869;111875;111877;111880;111885;111873	6.29028	5.19003	5.49661	7.41941	8.48769	9.63873	-0.589513	0.0289578	Solyc05g005120.3	UTR3	UTR3	UTR3	GO:0005515::protein binding	-1091	106361	110785
SL3.0ch08	65361653	65362018	65361826;65361815;65361829;65361820;65361835;65361833	3.7544	3.88753	3.88803	4.00863	4.03462	4.08431	-0.0729022	0.0289411	Solyc08g082430.3	LastIntron	LastExon	UTR3	GO:0004550::nucleoside diphosphate kinase activity;GO:0006165::nucleoside diphosphate phosphorylation;GO:0006183::GTP biosynthetic process;GO:0006228::UTP biosynthetic process;GO:0006241::CTP biosynthetic process	2731	65359104	65362022
SL3.0ch10	65281584	65281825	65281712;65281720;65281710;65281712;65281722	3.64681	3.12447	3.43017	2.66805	2.9094	2.31985	0.369341	0.0289296	Solyc10g086280.2	LastExon	LastExon	LastExon	GO:0030001::metal ion transport;GO:0046872::metal ion binding	1047	65280996	65282752
SL3.0ch06	42430774	42431173	42430883;42430891	3.2866	2.98269	2.98666	2.35826	2.77056	2.37394	0.30296	0.0289289	Solyc06g068280.3	Intergenic	UTR5	UTR5	GO:0003676::nucleic acid binding;GO:0005524::ATP binding;GO:0008270::zinc ion binding	17	42424759	42430991
SL3.0ch12	59284233	59284694	59284468;59284470;59284475;59284472;59284475;59284478	10.6236	10.4713	10.2033	7.46999	7.60098	8.94062	0.382353	0.0288981	Solyc12g042900.2	LastIntron	UTR3	UTR3	GO:0004129::cytochrome-c oxidase activity;GO:0005740::mitochondrial envelope	8029	59284179	59292493
SL3.0ch04	58510144	58510579	58510395;58510389;58510400;58510397;58510396;58510398	3.64196	3.84136	3.54783	4.42738	4.52569	5.11573	-0.350916	0.0288926	Solyc04g071440.3	LastExon	LastExon	UTR3	GO:0005515::protein binding	4157	58506204	58510657
SL3.0ch07	58542570	58542913	58542744;58542751;58542746;58542751;58542757;58542752	8.00988	7.09115	7.79224	9.25804	10.4346	11.308	-0.437372	0.0288826	Solyc07g045315.1	LastIntron	LastExon	Intergenic	.	1538	58541203	58542897
SL3.0ch04	63007460	63007736	63007584;63007584;63007585;63007590;63007585;63007590	2.54306	2.52906	2.49931	2.84124	2.77173	2.67932	-0.131206	0.0288745	.	.	.	.	.	-3618	63000792	63003980
SL3.0ch09	44959359	44959637	44959473;44959475;44959482;44959477;44959479;44959480	2.84995	2.63179	2.85043	3.15954	3.14224	3.48761	-0.232527	0.0288588	.	.	.	.	.	-21391	44937928	44938107
SL3.0ch02	46807864	46808147	46807991;46808004;46808003;46808004;46808004;46808006	9.10601	8.06244	8.85677	7.21053	6.52761	7.67881	0.281157	0.0288268	Solyc02g082600.3	LastExon	LastExon	UTR3	GO:0005515::protein binding	2656	46805349	46808296
SL3.0ch08	59007323	59007735	59007534;59007524;59007525;59007527;59007533;59007528	8.0854	8.06353	8.14302	6.54531	6.38535	7.18839	0.271916	0.0287802	Solyc08g074750.2	LastIntron	UTR3	Intergenic	GO:0046872::metal ion binding	-1592	58997124	59005937
SL3.0ch02	39641565	39641837	39641700;39641701;39641699;39641701;39641703;39641705	5.84861	5.25466	5.65677	6.83551	6.85172	7.91765	-0.366331	0.0287782	Solyc02g069120.3	LastExon	UTR3	UTR3	GO:0008270::zinc ion binding	-1034	39637699	39640667
SL3.0ch06	46360640	46360967	46360784;46360795;46360807;46360790;46360799;46360798	4.49831	5.00485	4.94432	6.16944	5.44654	6.30071	-0.310487	0.0287677	Solyc06g074690.3	UTR3	UTR3	UTR3	GO:0005488::binding	3978	46356825	46359913
SL3.0ch04	93224	93489	93335;93350;93338;93345;93371	7.82512	5.81039	7.35566	3.46514	3.8261	3.798	0.920622	0.028735	Solyc04g005140.2	LastExon	UTR3	UTR3	.	-1262	85984	92094
SL3.0ch06	41475519	41476015	41475802;41475797;41475813;41475828;41475824;41475824	5.45136	5.2668	5.49434	5.87127	6.12767	6.42194	-0.184234	0.0287099	Solyc06g065980.3	LastExon	LastExon	Intergenic	GO:0003676::nucleic acid binding	1410	41476506	41477177
SL3.0ch03	10317458	10317789	10317605;10317588;10317607	2.46265	2.41012	2.34844	3.33409	4.0621	4.14021	-0.675881	0.0287083	Solyc03g044660.3	LastExon	UTR3	UTR3	GO:0003824::catalytic activity;GO:0008152::metabolic process;GO:0008840::4-hydroxy-tetrahydrodipicolinate synthase;GO:0009089::lysine biosynthetic process via diaminopimelate;GO:0016829::lyase activity	4072	10317433	10321696
SL3.0ch01	76112843	76113198	76113022;76113021;76113030;76113034;76113035;76113039	5.0058	4.88411	4.88947	3.17613	3.37653	4.01728	0.483617	0.0286823	Solyc01g067550.3	UTR3	UTR3	Intergenic	GO:0046872::metal ion binding	2666	76110354	76111319
SL3.0ch06	1281764	1282066	1281918;1281912;1281920;1281914;1281913;1281914	4.43408	4.28155	4.45084	4.66166	4.56603	4.78528	-0.0898946	0.0286664	Solyc06g007210.3	Intron1	UTR3	UTR3	GO:0003735::structural constituent of ribosome;GO:0005840::ribosome;GO:0006412::translation	341	1269152	1282256
SL3.0ch07	63447445	63447929	63447719;63447716;63447722;63447718;63447727;63447723	5.98387	5.50317	5.68929	6.21897	6.24606	6.52954	-0.145166	0.0286606	Solyc07g055210.3	LastExon	UTR3	UTR3	GO:0003824::catalytic activity;GO:0006520::cellular amino acid metabolic process;GO:0008483::transaminase activity;GO:0009058::biosynthetic process;GO:0030170::pyridoxal phosphate binding	4257	63447429	63451944
SL3.0ch03	69287265	69287571	69287422;69287429;69287404;69287424;69287428;69287431	3.61978	3.1466	3.35703	2.61945	2.77703	2.80422	0.303877	0.0285744	Solyc03g119110.3	LastExon	UTR3	UTR3	.	-2415	69283358	69285003
SL3.0ch06	36351784	36352123	36351935;36351936;36351943;36351924;36351924;36351940	3.85391	3.61264	3.68786	2.76695	2.90146	3.29487	0.315515	0.0285287	Solyc06g053455.1	LastExon	LastExon	UTR3	.	-2114	36354068	36357408
SL3.0ch04	2851146	2851435	2851289;2851296;2851302;2851304	6.75254	4.60142	5.33582	7.87225	7.8781	9.63912	-0.605266	0.0284866	Solyc04g009430.3	UTR3	UTR3	UTR3	GO:0070403::NAD+ binding	-3612	2854903	2862162
SL3.0ch09	39294469	39294791	39294616;39294629;39294641;39294659;39294648	4.00321	3.30642	3.93083	4.85989	5.27608	6.16085	-0.535889	0.0284776	Solyc09g055310.3	UTR3	UTR3	Intergenic	GO:0005515::protein binding	9744	39284886	39294780
SL3.0ch02	23109989	23110508	23110198;23110171;23110174;23110182;23110186;23110191	4.51607	4.19984	4.10639	4.76203	4.84188	5.26117	-0.213272	0.028468	Solyc02g021420.3	UTR3	UTR3	Intergenic	GO:0003779::actin binding;GO:0007010::cytoskeleton organization;GO:0051015::actin filament binding;GO:0051017::actin filament bundle assembly	12064	23098184	23100790
SL3.0ch09	50347122	50347672	50347385;50347334;50347403;50347351;50347340;50347334	5.96378	5.95788	6.42976	6.68335	6.90539	6.90395	-0.159218	0.0284518	Solyc09g057660.3	LastIntron	UTR3	UTR3	GO:0005515::protein binding	3910	50346713	50351307
SL3.0ch03	4302284	4302584	4302452;4302451;4302452;4302452;4302453;4302457	2.90158	2.84213	2.87392	3.12984	3.33639	3.37719	-0.19187	0.0284498	.	.	.	.	.	1173	4302585	4303607
SL3.0ch03	61423511	61423699	61423621	1.53769	1.85345	1.52061	1.95135	2.1534	2.22295	-0.365444	0.0284275	Solyc03g097670.3	UTR3	UTR3	UTR3	.	2628	61420977	61423113
SL3.0ch06	49714198	49714439	49714309;49714322;49714326	4.02225	4.41923	4.34328	3.16529	3.73503	3.03215	0.364201	0.0284265	Solyc06g084615.1	Exon8	Intron8	Intron8	.	-657	49712839	49713661
SL3.0ch07	65295630	65296021	65295843;65295841;65295844;65295847;65295844;65295843	6.48384	6.47304	6.1969	4.83412	5.20336	5.66602	0.286542	0.0284255	.	.	.	.	.	-1508	65291849	65294317
SL3.0ch06	48659508	48659844	48659635;48659648;48659661;48659661;48659659;48659677	3.22164	2.74771	3.16295	3.94524	3.67172	4.43868	-0.400657	0.0284217	Solyc06g083070.3	LastExon	Intergenic	Intergenic	GO:0005515::protein binding	-2009	48654889	48657667
SL3.0ch06	32003848	32004340	32004044;32004051;32004044;32004075;32004066;32004059	8.82687	7.87061	8.10862	5.6219	5.30217	6.99399	0.469279	0.0284173	Solyc06g048893.1	LastExon	LastExon	UTR3	GO:0005488::binding	-5259	31998314	31998835
SL3.0ch09	3438637	3438880	3438751;3438757;3438755;3438772	2.86873	3.51462	2.99768	4.05913	3.86701	4.67301	-0.425507	0.0284157	Solyc09g009990.3	LastExon	UTR3	UTR3	.	1468	3437290	3437529
SL3.0ch02	54454544	54455084	54454650;54454987;54454670;54454671;54454689;54454699;54454687;54454965	1.29085	1.32465	1.42703	1.60205	1.8776	1.67706	-0.351194	0.0284132	Solyc02g092840.1	LastExon	Intergenic	Intergenic	.	1620	54453194	54454738
SL3.0ch04	64732547	64732747	64732649;64732653;64732665	7.24755	8.31899	7.0259	9.66639	8.71191	9.4194	-0.299125	0.0284107	Solyc04g080470.3	UTR3	UTR3	Intergenic	GO:0003824::catalytic activity;GO:0006281::DNA repair;GO:0006284::base-excision repair	-623	64733270	64735207
SL3.0ch06	36812747	36813283	36812962;36812965;36812978;36812981;36812973;36812974	13.1499	11.2977	12.1489	9.30596	8.99531	10.7153	0.334831	0.0283958	Solyc06g053860.3	UTR3	UTR3	UTR3	GO:0004571::mannosyl-oligosaccharide 1,2-alpha-mannosidase activity;GO:0005509::calcium ion binding;GO:0016020::membrane	-945	36810064	36812070
SL3.0ch06	41718041	41718411	41718221;41718213;41718214;41718218;41718224;41718222	3.4383	3.58211	3.4877	3.91509	4.07411	4.33667	-0.230187	0.0283865	Solyc06g066320.3	UTR3	UTR3	UTR3	GO:0005634::nucleus	-2550	41707921	41715676
SL3.0ch11	50668917	50669215	50669055;50669052;50669048;50669050;50669053;50669055	2.89332	2.848	2.93135	3.05565	3.22513	3.24366	-0.135158	0.0283787	Solyc11g065070.2	LastExon	LastExon	UTR3	GO:0003824::catalytic activity;GO:0004419::hydroxymethylglutaryl-CoA lyase activity	-1891	50670957	50676450
SL3.0ch11	4848935	4849174	4849104;4849157;4849111;4849138;4849151;4849146	1.44985	1.42047	1.38209	1.50983	1.63245	1.59931	-0.157091	0.0283759	Solyc11g011920.2	LastExon	UTR3	UTR3	GO:0003824::catalytic activity;GO:0004351::glutamate decarboxylase activity;GO:0006536::glutamate metabolic process;GO:0016831::carboxy-lyase activity;GO:0019752::carboxylic acid metabolic process;GO:0030170::pyridoxal phosphate binding	-956	4840745	4848098
SL3.0ch09	10585418	10585696	10585527;10585519;10585524;10585553;10585553	1.46463	1.55219	1.53863	2.35484	2.59691	3.05187	-0.813055	0.028375	Solyc09g015650.3	Exon6	Intron6	Intron6	GO:0016020::membrane	4823	10580734	10587907
SL3.0ch04	63585413	63585833	63585616;63585619;63585625;63585614;63585636;63585625	4.67196	4.54666	4.4823	5.55519	5.9899	6.47948	-0.395692	0.0283638	Solyc04g078830.3	LastExon	LastExon	UTR3	.	6146	63586695	63591769
SL3.0ch08	65349775	65350100	65349928;65349931;65349931;65349931;65349933;65349937	5.48796	4.98008	5.27927	5.72539	5.88984	6.22145	-0.179741	0.0283511	Solyc08g082410.3	LastExon	LastExon	Intergenic	.	-4162	65354100	65357721
SL3.0ch10	1127924	1128257	1128075;1128067;1128070;1128087;1128084;1128112	8.40939	7.8395	7.75413	5.35828	5.28465	6.74011	0.465536	0.0283485	Solyc10g006610.3	UTR3	UTR3	UTR3	.	1560	1126530	1130621
SL3.0ch10	1127924	1128257	1128075;1128067;1128070;1128087;1128084;1128112	8.40939	7.8395	7.75413	5.35828	5.28465	6.74011	0.465536	0.0283485	Solyc10g006600.3	LastExon	LastExon	UTR3	GO:0005975::carbohydrate metabolic process;GO:0016301::kinase activity	1560	1126530	1130621
SL3.0ch07	61728010	61728244	61728125;61728134;61728131;61728131;61728136	4.34147	4.47272	4.57738	3.72063	3.97866	4.12634	0.179408	0.0283373	Solyc07g053150.3	LastExon	UTR3	UTR3	GO:0004322::ferroxidase activity;GO:0005739::mitochondrion;GO:0008199::ferric iron binding;GO:0016226::iron-sulfur cluster assembly;GO:0055114::oxidation-reduction process	5020	61727867	61733147
SL3.0ch02	44872472	44872727	44872586;44872594;44872576;44872583	5.24433	5.08518	6.0047	6.3001	6.82166	7.30354	-0.322461	0.0282508	Solyc02g079930.3	LastExon	UTR3	UTR3	GO:0003824::catalytic activity	-3123	44867501	44869476
SL3.0ch02	35659911	35660352	35660145;35660150;35660152;35660141;35660144;35660139	4.63687	4.76299	4.62964	5.21603	5.36656	5.71523	-0.216215	0.0282351	Solyc02g063070.3	LastIntron	UTR3	UTR3	GO:0019904::protein domain specific binding	6735	35658111	35666867
SL3.0ch06	42337113	42337459	42337282;42337284;42337284;42337283;42337282;42337284	10.2225	9.13369	9.10868	6.93239	6.96649	8.36148	0.354705	0.0282045	Solyc06g068120.3	LastIntron	UTR3	UTR3	.	-8410	42345696	42348541
SL3.0ch03	54471982	54472381	54472157;54472168;54472167;54472143	3.66653	4.19607	3.60878	4.35314	4.78455	4.96459	-0.297889	0.0281578	Solyc03g083200.3	Intron1	Intron1	Intron1	.	386	54471795	54473200
SL3.0ch01	97970079	97970465	97970276;97970277;97970288;97970277;97970284;97970290	3.8293	3.54104	4.02515	4.59569	4.75216	5.42173	-0.374166	0.0281325	Solyc01g111890.3	LastExon	UTR3	UTR3	GO:0005515::protein binding	-6563	97955743	97963709
SL3.0ch12	4385136	4385325	4385217	1.23791	1.54726	1.45873	1.77752	2.21289	1.92593	-0.479312	0.0281099	Solyc12g013530.2	Exon2	LastIntron	LastIntron	.	1398	4383832	4393845
SL3.0ch04	2951631	2952020	2951784;2951788;2951796;2951783;2951794;2951794	3.40653	3.14115	3.33172	3.63743	3.53811	3.78215	-0.149449	0.0281091	Solyc04g009540.1	LastExon	Intergenic	Intergenic	GO:0005622::intracellular;GO:0042254::ribosome biogenesis	764	2951061	2951750
SL3.0ch07	7586720	7586999	7586869;7586846	2.1964	2.497	2.69284	1.7939	2.03848	1.63476	0.434056	0.0281009	Solyc07g017580.1	LastExon	LastExon	Intergenic	.	263	7586596	7586943
SL3.0ch02	45998867	45999176	45999027;45999030;45999019;45999022;45999021;45999026	10.0696	9.8304	8.98233	10.663	11.621	12.0574	-0.249762	0.0280891	Solyc02g081520.3	LastIntron	UTR3	Intergenic	GO:0005515::protein binding	1009	45998012	45998758
SL3.0ch02	52950696	52951086	52950927;52950936;52950937;52950921;52950909;52950934	1.74372	1.86126	1.80335	2.01956	2.23099	2.27774	-0.271523	0.0280592	Solyc02g090840.3	LastExon	UTR3	UTR3	.	966	52950595	52951857
SL3.0ch12	66196338	66196627	66196490;66196495;66196495;66196493;66196493;66196494	1.91594	2.04965	2.34711	2.52475	3.10003	2.92021	-0.43682	0.0280561	Solyc12g096190.2	LastExon	LastExon	UTR3	GO:0000162::tryptophan biosynthetic process;GO:0004834::tryptophan synthase activity;GO:0006568::tryptophan metabolic process;GO:0030170::pyridoxal phosphate binding	3181	66193301	66196737
SL3.0ch01	87966872	87967438	87966959;87967271;87967263;87967279;87967276;87967278;87967285	2.21084	2.21631	2.20321	2.72071	3.07717	2.77442	-0.370593	0.0280262	Solyc01g097120.3	LastExon	LastExon	UTR3	.	-1521	87968676	87970751
SL3.0ch01	63618578	63619082	63618845;63618846;63618870;63618860;63618877;63618869	3.528	3.62198	3.59879	4.31942	4.41019	4.87079	-0.339477	0.0280245	Solyc01g057760.3	Exon9	LastIntron	LastIntron	GO:0003676::nucleic acid binding;GO:0005515::protein binding;GO:0005524::ATP binding	8068	63610762	63619277
SL3.0ch07	3803932	3804205	3804076;3804082;3804082;3804074;3804081;3804077	3.31758	3.21856	3.62283	2.72689	2.92223	2.82623	0.261411	0.0280157	Solyc07g008840.3	LastExon	UTR3	Intergenic	.	-1655	3801899	3802413
SL3.0ch12	6803675	6804092	6803847;6803844;6803854;6803843;6803854;6803852	5.0872	4.95282	4.91528	5.43909	5.94466	5.79336	-0.199831	0.0279853	Solyc12g017540.2	LastExon	UTR3	UTR3	.	7940	6803554	6811824
SL3.0ch12	6803675	6804092	6803847;6803844;6803854;6803843;6803854;6803852	5.0872	4.95282	4.91528	5.43909	5.94466	5.79336	-0.199831	0.0279853	Solyc12g017510.2	LastIntron	UTR3	UTR3	.	7940	6803554	6811824
SL3.0ch02	54063144	54063525	54063349;54063351;54063339;54063346;54063346;54063345	4.3718	4.18425	4.53041	4.95798	4.70474	5.16073	-0.179806	0.0279594	Solyc02g092330.3	LastIntron	UTR3	UTR3	GO:0005525::GTP binding;GO:0005622::intracellular;GO:0007264::small GTPase mediated signal transduction	-651	54056906	54062683
SL3.0ch09	6935336	6935707	6935509;6935500;6935504;6935517;6935514;6935517	3.91983	3.48499	3.52391	4.91482	4.56438	5.58235	-0.462745	0.0279415	Solyc09g014780.3	UTR3	UTR3	UTR3	GO:0005488::binding;GO:0005515::protein binding;GO:0031929::TOR signaling;GO:0031931::TORC1 complex	12409	6942917	6947931
SL3.0ch07	64943122	64943625	64943285;64943283;64943288;64943294;64943495;64943472;64943326;64943453	4.43683	4.4014	4.23791	3.62871	3.93149	3.99632	0.17823	0.0279368	Solyc07g061920.3	LastExon	Intergenic	Intergenic	GO:0000148::1,3-beta-D-glucan synthase complex;GO:0003843::1,3-beta-D-glucan synthase activity;GO:0006075::(1-&gt;3)-beta-D-glucan biosynthetic process;GO:0016020::membrane	332	64943512	64943706
SL3.0ch07	64943122	64943625	64943285;64943283;64943288;64943294;64943495;64943472;64943326;64943453	4.43683	4.4014	4.23791	3.62871	3.93149	3.99632	0.17823	0.0279368	Solyc07g061930.1	LastExon	Intergenic	Intergenic	.	332	64943512	64943706
SL3.0ch09	18321154	18321397	18321275;18321275;18321265;18321274;18321271;18321273	3.57058	3.5476	3.77099	3.15792	2.91493	2.61197	0.326326	0.0279273	Solyc09g020010.2	Exon4	Exon4	Intron4	.	3169	18317295	18324445
SL3.0ch10	2043022	2043380	2043195;2043199;2043197;2043197;2043201;2043207	7.46293	7.05649	6.83827	5.07424	5.13536	6.19531	0.380629	0.0279185	Solyc10g007850.3	UTR3	UTR3	Intergenic	GO:0003923::GPI-anchor transamidase activity;GO:0006508::proteolysis;GO:0008233::peptidase activity;GO:0016255::attachment of GPI anchor to protein;GO:0042765::GPI-anchor transamidase complex	-363	2036880	2042838
SL3.0ch09	1007553	1007786	1007656;1007653;1007653;1007673	2.73547	2.77026	2.75171	3.44677	3.1934	3.57952	-0.307586	0.0278968	Solyc09g007450.2	LastIntron	LastIntron	LastIntron	.	842	1006827	1007498
SL3.0ch05	66489321	66490125	66489540;66489968;66489529;66489965;66489543;66489965;66489541;66489966;66489541;66489963;66489528;66489973	3.44817	3.2628	3.36012	4.43347	4.51603	5.22764	-0.493347	0.0278942	Solyc05g056300.3	LastExon	Intergenic	Intergenic	GO:0006662::glycerol ether metabolic process;GO:0015035::protein disulfide oxidoreductase activity;GO:0045454::cell redox homeostasis	2637	66489793	66492360
SL3.0ch05	66489321	66490125	66489540;66489968;66489529;66489965;66489543;66489965;66489541;66489966;66489541;66489963;66489528;66489973	3.44817	3.2628	3.36012	4.43347	4.51603	5.22764	-0.493347	0.0278942	Solyc05g056295.1	LastIntron	Intergenic	Intergenic	GO:0003989::acetyl-CoA carboxylase activity;GO:0006633::fatty acid biosynthetic process;GO:0009317::acetyl-CoA carboxylase complex	2637	66489793	66492360
SL3.0ch09	72820972	72821382	72821193;72821196;72821189;72821177;72821187;72821200	3.39542	2.85658	2.90488	2.19785	2.52905	1.90661	0.465084	0.0278884	Solyc09g098510.3	Intron1	Exon2	Exon2	GO:0005199::structural constituent of cell wall;GO:0009664::plant-type cell wall organization	4229	72820384	72825406
SL3.0ch02	47370970	47371306	47371140;47371144;47371147;47371139;47371145;47371150	4.17575	4.05862	4.33623	3.71101	3.87135	3.92158	0.127925	0.0278649	Solyc02g083390.3	LastIntron	UTR3	Intergenic	GO:0005506::iron ion binding;GO:0016491::oxidoreductase activity;GO:0016705::oxidoreductase activity, acting on paired donors, with incorporation or reduction of molecular oxygen;GO:0031418::L-ascorbic acid binding;GO:0055114::oxidation-reduction process	3733	47367405	47371264
SL3.0ch09	16857493	16857790	16857652;16857657;16857653;16857667;16857655;16857665	3.04063	3.05607	3.04224	2.49139	2.70715	2.70164	0.21014	0.0278439	Solyc09g018750.3	UTR3	UTR3	UTR3	.	1655	16857464	16859297
SL3.0ch06	32849887	32850146	32850036;32850036;32850035;32850026;32850031;32850037	2.62106	2.41125	2.30682	2.88214	2.88736	2.97254	-0.252361	0.027843	Solyc06g050230.3	UTR3	UTR3	Intergenic	GO:0006470::protein dephosphorylation;GO:0008138::protein tyrosine/serine/threonine phosphatase activity;GO:0016311::dephosphorylation;GO:0016791::phosphatase activity	4204	32849901	32854221
SL3.0ch06	35687392	35687711	35687534;35687535;35687528;35687526;35687538;35687550	4.50846	4.57489	4.51885	5.10714	5.08505	5.46317	-0.202816	0.0277715	Solyc06g051930.3	UTR3	UTR3	UTR3	GO:0000287::magnesium ion binding;GO:0003824::catalytic activity;GO:0004743::pyruvate kinase activity;GO:0006096::glycolytic process;GO:0030955::potassium ion binding	5646	35681905	35691813
SL3.0ch06	35687392	35687711	35687534;35687535;35687528;35687526;35687538;35687550	4.50846	4.57489	4.51885	5.10714	5.08505	5.46317	-0.202816	0.0277715	Solyc06g051920.3	LastExon	LastExon	UTR3	GO:0005216::ion channel activity;GO:0006811::ion transport;GO:0016020::membrane;GO:0055085::transmembrane transport	5646	35681905	35691813
SL3.0ch09	61420062	61420260	61420150;61420150;61420153	3.14554	3.20085	2.98115	2.80054	2.74099	2.82676	0.156563	0.0277336	Solyc09g063140.3	Exon4	UTR3	UTR3	.	2193	61417968	61423498
SL3.0ch09	61420062	61420260	61420150;61420150;61420153	3.14554	3.20085	2.98115	2.80054	2.74099	2.82676	0.156563	0.0277336	Solyc09g063130.3	UTR3	UTR3	UTR3	GO:0009522::photosystem I;GO:0009538::photosystem I reaction center;GO:0015979::photosynthesis	2193	61417968	61423498
SL3.0ch11	4285696	4286012	4285873;4285880;4285880;4285876;4285878	2.28442	2.35192	2.48003	3.08264	3.76659	3.69624	-0.56741	0.0277101	Solyc11g011225.1	LastExon	LastExon	UTR3	GO:0005515::protein binding	2468	4283386	4286113
SL3.0ch11	4285696	4286012	4285873;4285880;4285880;4285876;4285878	2.28442	2.35192	2.48003	3.08264	3.76659	3.69624	-0.56741	0.0277101	Solyc11g011230.2	UTR3	UTR3	UTR3	.	2468	4283386	4286113
SL3.0ch02	23097275	23097634	23097422;23097426;23097432;23097435;23097438;23097439	2.66614	2.69402	2.77553	2.86353	2.87601	3.00936	-0.104837	0.027709	Solyc02g021400.2	LastExon	Intergenic	Intergenic	GO:0003735::structural constituent of ribosome;GO:0005622::intracellular;GO:0005840::ribosome;GO:0006412::translation	-729	23098184	23100790
SL3.0ch01	94790514	94790849	94790692;94790700;94790698;94790699;94790702;94790706	3.24229	3.49577	3.23047	3.60141	3.72912	3.9154	-0.173951	0.0277062	Solyc01g107330.3	UTR3	UTR3	UTR3	GO:0005515::protein binding	-747	94787475	94789934
SL3.0ch06	40117850	40118244	40118056;40118051;40118049;40118067;40118063;40118062	4.08981	4.53354	4.28837	5.16559	4.89699	5.61439	-0.279966	0.0277037	Solyc06g063290.3	LastExon	Intergenic	Intergenic	GO:0010181::FMN binding;GO:0016491::oxidoreductase activity;GO:0055114::oxidation-reduction process	-2341	40120388	40123925
SL3.0ch02	42536330	42536689	42536499;42536497;42536502;42536504;42536507;42536508	6.40571	5.29305	6.0958	7.74338	8.02215	9.56602	-0.509498	0.0276586	Solyc02g076840.3	LastExon	LastExon	UTR3	GO:0005856::cytoskeleton;GO:0030036::actin cytoskeleton organization	-7574	42544084	42544575
SL3.0ch01	91190919	91191441	91191193;91191206;91191199;91191207;91191194;91191196	4.39997	4.02673	4.24785	4.99435	5.13348	5.74506	-0.32463	0.0276295	Solyc01g102530.3	LastExon	UTR3	UTR3	GO:0016021::integral component of membrane	2120	91189090	91193300
SL3.0ch01	91190919	91191441	91191193;91191206;91191199;91191207;91191194;91191196	4.39997	4.02673	4.24785	4.99435	5.13348	5.74506	-0.32463	0.0276295	Solyc01g102520.3	LastExon	LastExon	UTR3	GO:0006952::defense response;GO:0016021::integral component of membrane	2120	91189090	91193300
SL3.0ch04	51071550	51071862	51071701;51071699;51071698;51071696;51071697;51071700	2.8225	3.03465	2.86373	3.45993	3.59426	3.99831	-0.341825	0.0276215	Solyc04g051820.3	LastIntron	LastExon	Intergenic	.	3348	51068358	51071815
SL3.0ch06	42996655	42997006	42996848;42996841;42996842;42996850;42996843;42996846	2.77628	2.85988	2.92634	3.06603	3.09288	3.03455	-0.102575	0.0276064	Solyc06g069090.3	LastIntron	UTR3	UTR3	GO:0003735::structural constituent of ribosome;GO:0005622::intracellular;GO:0005840::ribosome;GO:0006412::translation	2352	42996414	42999183
SL3.0ch01	93574604	93574924	93574770;93574773;93574773;93574774;93574774;93574773	4.79039	4.56835	4.83632	3.60563	3.87824	4.22298	0.278035	0.0275676	Solyc01g105540.3	LastExon	UTR3	Intergenic	GO:0005215::transporter activity;GO:0006814::sodium ion transport;GO:0016020::membrane;GO:0055085::transmembrane transport	2093	93572671	93574007
SL3.0ch06	39760230	39760520	39760370;39760367;39760371;39760363;39760367;39760368	4.49479	4.10413	4.02882	4.895	4.73253	5.30637	-0.241994	0.0275206	Solyc06g062830.3	UTR3	UTR3	UTR3	.	-726	39758995	39759649
SL3.0ch12	66946321	66946632	66946452;66946457;66946450;66946468;66946456;66946462	4.93121	5.72171	5.03544	3.72748	4.21202	4.41846	0.344254	0.0275011	Solyc12g098465.1	UTR3	UTR3	UTR3	.	8076	66946281	66954553
SL3.0ch12	66946321	66946632	66946452;66946457;66946450;66946468;66946456;66946462	4.93121	5.72171	5.03544	3.72748	4.21202	4.41846	0.344254	0.0275011	Solyc12g098470.2	LastIntron	LastIntron	LastIntron	.	8076	66946281	66954553
SL3.0ch04	3623006	3623281	3623142;3623152;3623156;3623147;3623147	5.29378	5.28989	4.49309	5.99727	7.1903	7.23647	-0.437941	0.027493	.	.	.	.	.	-3320	3626464	3633304
SL3.0ch05	12398591	12398866	12398715;12398732;12398731	2.17835	2.16995	2.52953	2.63603	3.05982	2.98094	-0.335208	0.0274628	Solyc05g015840.3	LastExon	LastExon	UTR3	GO:0003677::DNA binding;GO:0005634::nucleus	-188	12398917	12401652
SL3.0ch06	1804660	1804994	1804820;1804816;1804824;1804824;1804829;1804825	2.52316	2.40159	2.40672	2.94204	3.37098	3.41606	-0.408202	0.0274459	Solyc06g007930.3	Exon3	Intron3	Intron3	GO:0020037::heme binding	2786	1802041	1807694
SL3.0ch04	54548501	54548691	54548601;54548613	2.64045	2.52506	2.64951	2.92123	3.27232	3.09374	-0.249006	0.0273583	Solyc04g056630.3	LastExon	UTR3	UTR3	.	6379	54548425	54554975
SL3.0ch07	56556451	56556761	56556594;56556593;56556602;56556597;56556598;56556604	3.31645	3.24965	3.24562	3.70627	4.01189	4.10626	-0.26919	0.0273465	Solyc07g042910.3	UTR3	UTR3	UTR3	.	5080	56551526	56556804
SL3.0ch07	56556451	56556761	56556594;56556593;56556602;56556597;56556598;56556604	3.31645	3.24965	3.24562	3.70627	4.01189	4.10626	-0.26919	0.0273465	Solyc07g042905.1	LastExon	LastExon	UTR3	GO:0016021::integral component of membrane;GO:0022857::transmembrane transporter activity;GO:0055085::transmembrane transport	5080	56551526	56556804
SL3.0ch03	68645317	68645593	68645468;68645474;68645465;68645473;68645468;68645478	3.82609	3.50858	3.8579	2.86595	3.11614	3.34821	0.262545	0.0273396	Solyc03g118240.3	LastExon	UTR3	UTR3	GO:0015995::chlorophyll biosynthetic process;GO:0046406::magnesium protoporphyrin IX methyltransferase activity	1987	68643468	68644620
SL3.0ch02	49503410	49503758	49503592;49503578;49503598;49503599;49503609;49503603	3.24878	3.06944	3.2243	3.83758	4.34096	4.49982	-0.409925	0.027294	Solyc02g086090.3	LastExon	Intergenic	Intergenic	.	771	49503634	49504355
SL3.0ch02	49503410	49503758	49503592;49503578;49503598;49503599;49503609;49503603	3.24878	3.06944	3.2243	3.83758	4.34096	4.49982	-0.409925	0.027294	Solyc02g086080.3	UTR3	UTR3	UTR3	.	771	49503634	49504355
SL3.0ch05	65932997	65933358	65933181;65933185;65933179;65933184;65933181;65933180	5.23992	4.79487	5.17902	6.33005	6.40505	7.38669	-0.403376	0.027277	Solyc05g055420.3	Intron7	Intron7	Exon8	GO:0006024::glycosaminoglycan biosynthetic process;GO:0015012::heparan sulfate proteoglycan biosynthetic process;GO:0016021::integral component of membrane	4922	65932884	65938100
SL3.0ch05	65932997	65933358	65933181;65933185;65933179;65933184;65933181;65933180	5.23992	4.79487	5.17902	6.33005	6.40505	7.38669	-0.403376	0.027277	Solyc05g055430.3	UTR3	UTR3	UTR3	.	4922	65932884	65938100
SL3.0ch09	19200071	19200283	19200160;19200164;19200172	2.23747	2.36613	2.36401	2.17019	2.12149	2.00396	0.146311	0.0272435	Solyc09g020190.3	LastExon	LastExon	UTR3	GO:0016788::hydrolase activity, acting on ester bonds	3653	19196524	19200288
SL3.0ch00	7828253	7828470	7828342;7828343;7828341;7828342;7828343;7828348	2.00224	1.76459	1.84271	2.09131	2.17135	2.27955	-0.221897	0.0272095	Solyc00g009060.3	LastExon	LastExon	Intergenic	GO:0004422::hypoxanthine phosphoribosyltransferase activity;GO:0005737::cytoplasm;GO:0006166::purine ribonucleoside salvage;GO:0009116::nucleoside metabolic process	955	7828931	7829317
SL3.0ch12	728140	728480	728330;728314;728334;728327;728331;728324	3.92133	3.44368	3.56685	5.03258	5.01211	6.09852	-0.56239	0.0272024	Solyc12g006180.2	UTR3	UTR3	UTR3	GO:0000166::nucleotide binding;GO:0003676::nucleic acid binding;GO:0003723::RNA binding	5876	722434	728488
SL3.0ch04	54912007	54912408	54912225;54912224;54912229;54912229;54912230;54912229	4.56029	4.44498	4.26984	4.98531	5.0718	5.52667	-0.231322	0.0271863	Solyc04g057870.3	UTR3	UTR3	UTR3	.	5747	54906460	54912510
SL3.0ch09	71870233	71870690	71870357;71870395;71870453;71870453;71870452;71870474	1.85206	1.7111	1.84995	2.02774	2.23832	2.04315	-0.221003	0.0271823	Solyc09g092250.3	UTR3	UTR3	Intron4	GO:0000166::nucleotide binding;GO:0003676::nucleic acid binding;GO:0005515::protein binding;GO:0046872::metal ion binding	-3728	71874190	71882181
SL3.0ch05	65313829	65314031	65313966;65313957;65313962	1.42763	1.43033	1.44753	1.69912	1.67305	1.57504	-0.200442	0.0271185	Solyc05g054580.3	LastExon	UTR3	UTR3	GO:0005622::intracellular;GO:0042254::ribosome biogenesis	2425	65313433	65316355
SL3.0ch03	64266924	64267302	64267107;64267115;64267119;64267118;64267118;64267123	7.3628	7.23609	7.12758	8.22991	8.53546	9.11645	-0.252484	0.0271013	Solyc03g112357.1	LastExon	LastExon	UTR3	.	-893	64268006	64268452
SL3.0ch11	54003092	54003319	54003207;54003204;54003205	1.04809	1.24558	1.24855	1.52863	1.74588	1.44836	-0.415005	0.0270962	.	.	.	.	.	2472	54004426	54005678
SL3.0ch05	61921657	61921973	61921834;61921854;61921842	1.39896	1.36818	1.54489	1.77949	2.13032	1.85883	-0.419866	0.0270716	Solyc05g050850.3	UTR5	UTR5	UTR5	.	242	61919855	61922057
SL3.0ch11	52309354	52309678	52309475;52309494;52309507;52309539;52309527;52309530	5.02534	4.41301	4.592	3.19396	3.50649	4.04223	0.385196	0.0270553	Solyc11g066280.2	LastIntron	LastExon	Intergenic	.	4231	52310033	52313747
SL3.0ch03	69273955	69274538	69274346;69274369;69274361;69274405;69274399;69274398	2.39464	2.3675	2.49799	3.01955	3.58214	3.47395	-0.472804	0.0270488	Solyc03g119090.3	LastExon	UTR3	UTR3	GO:0005515::protein binding	-2810	69268624	69271436
SL3.0ch03	54283386	54283687	54283528;54283541;54283520;54283528;54283529;54283553	3.65851	3.63125	3.442	3.27406	3.1921	3.2724	0.140107	0.0269963	Solyc03g083010.3	LastExon	LastExon	UTR3	.	-3435	54286972	54289700
SL3.0ch01	93105391	93105599	93105495;93105500;93105493	1.85364	1.90984	1.50716	3.15274	2.65456	3.67293	-0.846944	0.0269934	Solyc01g104890.3	UTR3	LastIntron	LastIntron	.	1317	93104178	93107246
SL3.0ch02	50666216	50666863	50666293;50666681;50666298;50666663;50666307;50666677;50666668;50666666;50666666	3.78341	3.7028	3.67081	4.48651	4.57527	5.05419	-0.339375	0.0269918	Solyc02g087705.1	LastExon	Intergenic	Intergenic	.	799	50665740	50666328
SL3.0ch02	50666216	50666863	50666293;50666681;50666298;50666663;50666307;50666677;50666668;50666666;50666666	3.78341	3.7028	3.67081	4.48651	4.57527	5.05419	-0.339375	0.0269918	Solyc02g087710.3	LastExon	Intergenic	Intergenic	GO:0003677::DNA binding;GO:0005634::nucleus	799	50665740	50666328
SL3.0ch12	1615084	1615453	1615240;1615242;1615244;1615246;1615243;1615249	8.29299	7.88335	6.91709	5.47552	5.7006	6.48556	0.386859	0.0269451	Solyc12g007170.2	LastIntron	LastExon	Intergenic	GO:0003824::catalytic activity;GO:0003857::3-hydroxyacyl-CoA dehydrogenase activity;GO:0005515::protein binding;GO:0005777::peroxisome;GO:0006631::fatty acid metabolic process;GO:0006635::fatty acid beta-oxidation;GO:0008152::metabolic process;GO:0016491::oxidoreductase activity;GO:0055114::oxidation-reduction process	9801	1605467	1615403
SL3.0ch11	56022280	56022696	56022471;56022468;56022476;56022458;56022475;56022466	4.9708	4.43768	4.59278	5.54468	5.7709	6.47732	-0.345745	0.0269423	Solyc11g072530.2	LastExon	LastExon	UTR3	GO:0000220::vacuolar proton-transporting V-type ATPase, V0 domain;GO:0015078::hydrogen ion transmembrane transporter activity;GO:0015991::ATP hydrolysis coupled proton transport;GO:0033179::proton-transporting V-type ATPase, V0 domain	-966	56023454	56027903
SL3.0ch03	71201844	71202120	71201971;71201975;71201964;71201972;71201983;71201973	5.75494	4.90328	5.06711	6.53277	6.78203	7.86915	-0.429881	0.0269311	Solyc03g121630.3	LastExon	UTR3	UTR3	GO:0006355::regulation of transcription, DNA-templated;GO:0008270::zinc ion binding	4167	71197815	71198618
SL3.0ch01	69932198	69932556	69932383;69932385;69932384;69932379;69932382;69932388	7.99037	7.51944	7.25633	5.85671	5.60195	6.73475	0.323474	0.0269039	Solyc01g060280.3	LastExon	LastExon	UTR3	GO:0005515::protein binding	12605	69919772	69932593
SL3.0ch08	1768169	1768425	1768288;1768286;1768294	8.19243	7.11241	7.41884	5.20628	5.388	6.54196	0.407146	0.0269013	.	.	.	.	.	6220	1768428	1774517
SL3.0ch05	8399493	8399833	8399675;8399681;8399692;8399692;8399694;8399687	3.14033	2.87642	3.54831	3.79471	4.21599	4.5318	-0.390979	0.0268895	Solyc05g014540.3	UTR3	UTR3	UTR3	GO:0003677::DNA binding;GO:0003887::DNA-directed DNA polymerase activity;GO:0006260::DNA replication	1932	8400846	8401595
SL3.0ch02	42258476	42258930	42258678;42258663;42258682;42258685;42258676;42258692	5.7149	5.28398	5.44432	4.18276	4.0581	4.84536	0.329443	0.0268869	Solyc02g072510.3	LastExon	UTR3	UTR3	GO:0006355::regulation of transcription, DNA-templated	-3383	42245958	42255320
SL3.0ch12	712614	712911	712756;712749;712764;712753;712752;712759	3.69756	3.39421	3.79664	4.27493	4.5709	5.03177	-0.349964	0.0268461	Solyc12g006170.2	LastExon	UTR3	UTR3	GO:0003700::sequence-specific DNA binding transcription factor activity;GO:0006355::regulation of transcription, DNA-templated;GO:0043565::sequence-specific DNA binding	-2511	705112	710251
SL3.0ch02	47087072	47087309	47087198;47087200;47087207;47087203	2.65534	2.32435	2.49426	2.96861	3.50157	3.54194	-0.421805	0.0268271	Solyc02g082900.3	LastExon	UTR3	UTR3	GO:0009058::biosynthetic process;GO:0016844::strictosidine synthase activity	-1112	47085302	47086078
SL3.0ch11	51106094	51106354	51106217;51106217;51106219;51106221;51106224;51106224	3.70272	3.43779	3.27804	3.10939	2.86588	2.73933	0.257647	0.0268039	Solyc11g065370.2	Exon3	UTR3	UTR3	GO:0005515::protein binding	3527	51101959	51109751
SL3.0ch08	65517201	65517540	65517376;65517398;65517400;65517392;65517402;65517400	2.35337	1.88933	2.24188	2.68215	2.84703	3.25298	-0.437562	0.0267604	Solyc08g082685.1	Exon3	Intron3	Intron3	GO:0003735::structural constituent of ribosome;GO:0005840::ribosome;GO:0006412::translation;GO:0019843::rRNA binding	-2245	65512314	65515125
SL3.0ch04	66003886	66004120	66004016;66004020;66004019;66004038;66004022;66004025	1.91677	1.93975	1.90998	1.85697	1.89381	1.86611	0.037925	0.0267429	Solyc04g082140.3	LastExon	UTR3	UTR3	GO:0005507::copper ion binding;GO:0016491::oxidoreductase activity;GO:0055114::oxidation-reduction process	-880	65995076	66003123
SL3.0ch12	49183574	49183918	49183721;49183730;49183726;49183724;49183729;49183731	5.01395	4.78148	5.07071	6.70047	6.64914	7.82572	-0.510355	0.0267205	Solyc12g037970.2	LastExon	LastExon	Intergenic	GO:0004045::aminoacyl-tRNA hydrolase activity	2980	49180766	49183905
SL3.0ch04	5347639	5347837	5347735;5347739;5347737;5347747	5.84913	6.33371	6.00836	7.46002	8.39295	8.9346	-0.446376	0.0267112	Solyc04g015160.3	UTR3	UTR3	UTR3	GO:0005515::protein binding	-717	5348455	5354345
SL3.0ch05	65256260	65256662	65256468;65256468;65256470;65256475;65256470;65256472	5.70683	5.64678	5.76968	4.15096	4.56169	4.86765	0.334446	0.026699	Solyc05g054490.3	LastIntron	UTR3	UTR3	GO:0005737::cytoplasm;GO:0006629::lipid metabolic process;GO:0016021::integral component of membrane;GO:0016627::oxidoreductase activity, acting on the CH-CH group of donors	-1872	65251383	65254589
SL3.0ch02	42115594	42115989	42115813;42115816;42115820;42115826;42115828;42115828	4.77836	4.50979	4.57082	5.25002	5.57953	5.9422	-0.275214	0.0266941	.	.	.	.	.	-1380	42117172	42121668
SL3.0ch10	3188082	3188587	3188340;3188321;3188343;3188378;3188343;3188349	3.93287	4.05656	3.92793	4.56173	4.93918	4.51187	-0.23368	0.026683	Solyc10g009210.3	Intron3	Intron4	Intron4	GO:0005516::calmodulin binding;GO:0006950::response to stress	2938	3185396	3200141
SL3.0ch10	3188082	3188587	3188340;3188321;3188343;3188378;3188343;3188349	3.93287	4.05656	3.92793	4.56173	4.93918	4.51187	-0.23368	0.026683	Solyc10g009200.3	LastIntron	LastExon	UTR3	.	2938	3185396	3200141
SL3.0ch05	577645	578119	577874;577868;577886;577865;577896;577892	6.04915	6.43016	6.09443	4.89643	5.27635	5.61236	0.234697	0.0266798	Solyc05g005750.3	LastExon	LastExon	UTR3	GO:0003824::catalytic activity;GO:0005992::trehalose biosynthetic process	-4400	582282	585468
SL3.0ch03	7552392	7552693	7552546;7552547;7552549;7552549;7552540;7552549	6.42751	5.54332	5.64854	7.23933	6.92819	8.0717	-0.335944	0.0266699	Solyc03g043870.3	LastExon	UTR3	UTR3	GO:0004842::ubiquitin-protein transferase activity;GO:0006281::DNA repair;GO:0043240::Fanconi anaemia nuclear complex	3977	7552349	7556520
SL3.0ch01	91769327	91769729	91769502;91769511;91769508;91769506;91769520;91769510	7.22792	6.74639	7.00251	5.375	4.98045	6.06839	0.353004	0.0266478	Solyc01g103240.3	Intergenic	Intergenic	Intron1	GO:0004672::protein kinase activity;GO:0005524::ATP binding;GO:0006468::protein phosphorylation	-41	91769569	91771815
SL3.0ch01	91769327	91769729	91769502;91769511;91769508;91769506;91769520;91769510	7.22792	6.74639	7.00251	5.375	4.98045	6.06839	0.353004	0.0266478	Solyc01g103230.3	LastExon	LastExon	Intergenic	GO:0003824::catalytic activity;GO:0004348::glucosylceramidase activity;GO:0004553::hydrolase activity, hydrolyzing O-glycosyl compounds;GO:0006680::glucosylceramide catabolic process;GO:0016020::membrane	-41	91769569	91771815
SL3.0ch02	15440613	15440924	15440763;15440753;15440750;15440775;15440785;15440783	3.42521	3.1999	3.00341	2.46991	2.54386	2.85985	0.290288	0.026641	Solyc02g014090.3	UTR3	UTR3	UTR3	.	3057	15437711	15441106
SL3.0ch06	36293213	36293404	36293310	4.92952	3.61107	4.07138	5.44929	6.17787	6.15759	-0.495848	0.026616	Solyc06g053420.3	LastExon	LastExon	Intergenic	GO:0005515::protein binding	-1804	36295113	36301489
SL3.0ch01	191834	192120	191985;191988;191982;191976;191987;191986	3.62798	3.82962	3.56881	2.87186	3.3222	3.08704	0.248594	0.0266081	Solyc01g005250.3	LastExon	UTR3	UTR3	GO:0003942::N-acetyl-gamma-glutamyl-phosphate reductase activity;GO:0004073::aspartate-semialdehyde dehydrogenase activity;GO:0005737::cytoplasm;GO:0008652::cellular amino acid biosynthetic process;GO:0009086::methionine biosynthetic process;GO:0009088::threonine biosynthetic process;GO:0009089::lysine biosynthetic process via diaminopimelate;GO:0009097::isoleucine biosynthetic process;GO:0016620…	3105	191358	195082
SL3.0ch01	89596750	89597039	89596899;89596908;89596918	6.3783	5.93054	6.03864	7.8769	9.38452	9.48317	-0.543666	0.0265562	Solyc01g099460.2	LastExon	LastExon	LastExon	GO:0003676::nucleic acid binding;GO:0005515::protein binding;GO:0005524::ATP binding;GO:0006310::DNA recombination;GO:0008026::ATP-dependent helicase activity	965	89595929	89597299
SL3.0ch01	89596750	89597039	89596899;89596908;89596918	6.3783	5.93054	6.03864	7.8769	9.38452	9.48317	-0.543666	0.0265562	Solyc01g099470.3	UTR3	UTR3	UTR3	.	965	89595929	89597299
SL3.0ch12	801547	801984	801745;801751;801758;801758;801765;801768	4.55282	4.38471	4.50566	4.08254	4.11308	4.30762	0.104572	0.0265557	Solyc12g006290.2	LastExon	UTR3	Intergenic	.	4336	801586	806102
SL3.0ch02	41687686	41687956	41687812;41687809;41687818	4.71435	4.51403	4.1258	5.75128	5.39354	6.45525	-0.39829	0.026542	Solyc02g071750.3	LastExon	UTR3	UTR3	GO:0004112::cyclic-nucleotide phosphodiesterase activity	-4047	41676645	41683774
SL3.0ch01	88973062	88973614	88973234;88973244;88973232;88973583;88973243;88973245;88973247	3.54415	3.47388	3.62428	3.20237	3.31693	3.38907	0.103092	0.026525	Solyc01g098645.1	LastExon	UTR3	UTR3	GO:0016788::hydrolase activity, acting on ester bonds	2476	88972237	88975814
SL3.0ch01	88973062	88973614	88973234;88973244;88973232;88973583;88973243;88973245;88973247	3.54415	3.47388	3.62428	3.20237	3.31693	3.38907	0.103092	0.026525	Solyc01g098640.3	Exon3	Exon3	UTR3	.	2476	88972237	88975814
SL3.0ch02	47072433	47072843	47072636;47072628;47072623;47072641;47072646;47072640	12.9723	11.9571	11.4856	8.32458	8.00049	10.3228	0.450512	0.0264854	Solyc02g082860.3	LastExon	LastExon	UTR3	GO:0004449::isocitrate dehydrogenase (NAD+) activity;GO:0006099::tricarboxylic acid cycle;GO:0016616::oxidoreductase activity, acting on the CH-OH group of donors, NAD or NADP as acceptor;GO:0055114::oxidation-reduction process	-2088	47074726	47077478
SL3.0ch06	48865610	48865943	48865793;48865826;48865826	1.3018	1.41492	1.53254	1.74591	1.87971	1.63231	-0.307283	0.0264842	.	.	.	.	.	-2138	48867915	48885052
SL3.0ch03	64595896	64596192	64596040;64596034;64596038;64596012;64596010	2.67787	2.84831	3.06172	3.49627	3.80502	4.2328	-0.425527	0.0264539	Solyc03g112760.3	UTR3	UTR3	UTR3	.	-629	64596673	64600006
SL3.0ch08	62472077	62472304	62472196;62472199	2.09685	2.06156	1.86034	2.3097	2.70479	2.62444	-0.343907	0.0264523	Solyc08g078560.3	Intron2	Intron2	Intron2	.	2420	62469770	62476200
SL3.0ch01	76261243	76261548	76261405;76261402;76261399;76261406;76261406;76261406	4.38155	4.15411	4.50544	3.80444	3.79293	4.04918	0.163162	0.0264491	Solyc01g067610.3	UTR3	UTR3	Intergenic	.	509	76260886	76261540
SL3.0ch04	46262447	46262730	46262574;46262574;46262585;46262583;46262596;46262591	8.21247	6.6345	7.38806	5.04486	5.04943	6.04693	0.462085	0.0264391	.	.	.	.	.	1569	46263931	46264158
SL3.0ch09	62716302	62716718	62716491;62716500;62716499;62716495;62716500;62716502	7.62261	6.70532	6.72503	5.42423	5.3317	6.14828	0.31664	0.026436	Solyc09g064930.3	LastExon	Intergenic	Intergenic	GO:0003676::nucleic acid binding	-716	62717226	62719551
SL3.0ch07	68010850	68011170	68011030;68011011;68011020;68011015;68011027;68011038	4.45563	4.26507	4.6966	5.32065	6.14116	6.26985	-0.402234	0.0264331	Solyc07g066440.3	UTR3	UTR3	Intergenic	.	-426	68011436	68014728
SL3.0ch03	69966908	69967181	69967057;69967049;69967050;69967071;69967057;69967052	3.69774	3.20266	3.70069	2.76413	2.62024	2.89954	0.355828	0.0264264	Solyc03g119970.3	LastExon	UTR3	Intergenic	GO:0005471::ATP:ADP antiporter activity;GO:0005524::ATP binding;GO:0006810::transport;GO:0016021::integral component of membrane	-2279	69962793	69964765
SL3.0ch06	39978769	39979219	39978955;39978946;39978973;39978945;39978941;39978966	3.78331	3.80886	3.57922	4.22138	4.35306	4.72752	-0.251831	0.0264241	Solyc06g063100.3	LastExon	LastExon	Intergenic	.	1825	39979772	39980819
SL3.0ch03	70389361	70389650	70389530;70389536;70389529;70389531;70389540;70389549	5.03841	4.8872	5.08898	6.68283	5.87479	6.54182	-0.347166	0.0263746	Solyc03g120530.3	Exon7	LastExon	UTR3	GO:0046983::protein dimerization activity	-3823	70393329	70395976
SL3.0ch10	63789136	63789437	63789287;63789304;63789298;63789281;63789298;63789304	1.46415	1.54531	1.60852	1.73401	1.77896	1.73049	-0.183254	0.0263431	.	.	.	.	.	1343	63789458	63790630
SL3.0ch04	6186341	6186897	6186646;6186645;6186673;6186667;6186653;6186663	3.17243	3.21993	3.1473	3.79038	3.80937	4.19091	-0.305634	0.0263377	Solyc04g015830.3	UTR3	UTR3	UTR3	GO:0003779::actin binding;GO:0007010::cytoskeleton organization;GO:0051015::actin filament binding;GO:0051017::actin filament bundle assembly	14981	6171638	6187284
SL3.0ch04	663710	663924	663813;663820	3.10319	3.18254	3.80947	4.18406	4.26123	4.64483	-0.374807	0.02633	Solyc04g006970.3	LastExon	UTR3	UTR3	GO:0003824::catalytic activity;GO:0006099::tricarboxylic acid cycle;GO:0008964::phosphoenolpyruvate carboxylase activity;GO:0015977::carbon fixation	-10472	649329	653345
SL3.0ch10	3925008	3925422	3925234;3925240;3925236;3925225;3925239;3925230	4.96986	4.86473	4.91054	3.82919	4.0516	4.3452	0.270287	0.0262851	Solyc10g011670.3	LastIntron	LastExon	UTR3	GO:0055085::transmembrane transport	1106	3925867	3926321
SL3.0ch06	43448330	43448731	43448524;43448531;43448540;43448542;43448550;43448565	4.38733	3.77467	4.29779	5.02406	4.75465	5.24439	-0.269903	0.0262592	Solyc06g069580.3	UTR3	UTR3	UTR3	GO:0005975::carbohydrate metabolic process;GO:0016020::membrane;GO:0016798::hydrolase activity, acting on glycosyl bonds	3889	43444641	43448765
SL3.0ch06	43448330	43448731	43448524;43448531;43448540;43448542;43448550;43448565	4.38733	3.77467	4.29779	5.02406	4.75465	5.24439	-0.269903	0.0262592	Solyc06g069570.3	LastIntron	LastExon	UTR3	GO:0005515::protein binding	3889	43444641	43448765
SL3.0ch10	64502085	64502387	64502236;64502239;64502239;64502240;64502258;64502257	5.85553	5.75069	5.73547	7.62922	7.88855	8.93294	-0.495632	0.0262413	Solyc10g085060.2	UTR3	UTR3	UTR3	.	9260	64492976	64502468
SL3.0ch10	60949077	60949358	60949211;60949227;60949224;60949221;60949228;60949232	9.25124	8.7379	8.71412	6.74853	6.98783	7.92559	0.301853	0.0262316	Solyc10g079250.2	UTR3	UTR3	UTR3	GO:0003677::DNA binding;GO:0003697::single-stranded DNA binding;GO:0005524::ATP binding;GO:0006259::DNA metabolic process;GO:0006281::DNA repair;GO:0008094::DNA-dependent ATPase activity	4163	60945054	60948062
SL3.0ch02	42291262	42291598	42291420;42291425;42291444;42291485;42291467	2.77764	2.84784	3.14279	3.78125	4.53554	4.72166	-0.572409	0.0261947	Solyc02g072530.2	UTR3	UTR3	UTR3	GO:0004672::protein kinase activity;GO:0005524::ATP binding;GO:0006468::protein phosphorylation;GO:0007165::signal transduction	4119	42287311	42291726
SL3.0ch08	5229094	5229620	5229380;5229394;5229381;5229396;5229391;5229375	5.71544	6.14017	6.03384	6.36377	6.59169	6.64322	-0.131647	0.0261918	Solyc08g015690.3	Exon3	UTR3	Intergenic	GO:0009269::response to desiccation	3592	5229176	5232949
SL3.0ch08	62279437	62279670	62279544;62279545;62279552	1.56163	1.44637	1.40073	1.89869	2.35268	2.24302	-0.55883	0.0261861	Solyc08g078340.3	LastExon	LastExon	UTR3	GO:0003677::DNA binding	2782	62276771	62280750
SL3.0ch03	10751400	10751639	10751507;10751569;10751533	7.13146	5.46064	6.24681	3.59364	4.37144	4.01811	0.652703	0.0261509	.	.	.	.	.	29797	10721722	10722162
SL3.0ch01	2941554	2941988	2941751;2941775;2941761;2941760;2941773;2941777	6.96623	6.3901	6.72014	8.33809	8.18041	9.4618	-0.371913	0.0261444	Solyc01g008990.3	LastIntron	UTR3	UTR3	GO:0000445::THO complex part of transcription export complex;GO:0006397::mRNA processing	4258	2937513	2942056
SL3.0ch04	42520915	42521329	42521103;42521100;42521099;42521104;42521098;42521117	17.3779	14.3158	15.5548	10.0789	10.3419	13.1259	0.494094	0.0261328	Solyc04g049620.2	LastIntron	LastExon	Intergenic	.	9990	42511132	42521311
SL3.0ch05	6155827	6156018	6155919	5.42672	5.14971	5.22693	9.2408	12.2031	12.2566	-1.09254	0.0261069	Solyc05g013040.3	LastExon	Intergenic	Intergenic	GO:0005086::ARF guanyl-nucleotide exchange factor activity;GO:0005488::binding;GO:0032012::regulation of ARF protein signal transduction	-1243	6157166	6159971
SL3.0ch07	45721337	45721767	45721550;45721552;45721541;45721540;45721544;45721545	8.48092	7.36582	7.83556	5.67632	5.51125	6.84152	0.393482	0.0260866	Solyc07g039210.3	UTR3	UTR3	UTR3	GO:0005515::protein binding	4879	45716673	45721752
SL3.0ch07	45721337	45721767	45721550;45721552;45721541;45721540;45721544;45721545	8.48092	7.36582	7.83556	5.67632	5.51125	6.84152	0.393482	0.0260866	Solyc07g039200.3	UTR3	UTR3	Intergenic	GO:0005515::protein binding	4879	45716673	45721752
SL3.0ch06	34946071	34946529	34946248;34946264;34946277;34946243;34946237;34946250	3.2641	2.88962	2.99627	3.90162	4.07775	4.71495	-0.472341	0.0260262	Solyc06g051450.2	Intergenic	UTR5	UTR3	.	228	34946072	34946828
SL3.0ch02	43517965	43518290	43518139;43518124;43518128;43518126;43518131;43518137	10.2163	8.22336	8.37998	6.17617	4.9999	6.84692	0.573451	0.0259876	Solyc02g078180.3	LastExon	LastExon	UTR3	.	4974	43521700	43523102
SL3.0ch11	54605304	54605555	54605434;54605436;54605430;54605431;54605429;54605431	3.95074	3.46642	3.81816	3.11618	2.93112	3.19239	0.282123	0.0259426	Solyc11g069710.2	LastExon	UTR3	UTR3	GO:0005524::ATP binding;GO:0016020::membrane;GO:0016887::ATPase activity	3414	54602015	54604909
SL3.0ch06	35741431	35741694	35741555;35741558;35741563;35741554;35741554	2.55188	2.86081	2.55741	3.26638	3.35095	3.85053	-0.393298	0.0259385	Solyc06g051980.3	Exon5	Intron5	Intron5	GO:0004842::ubiquitin-protein transferase activity;GO:0005509::calcium ion binding;GO:0005515::protein binding;GO:0005634::nucleus;GO:0006511::ubiquitin-dependent protein catabolic process;GO:0007275::multicellular organismal development;GO:0008270::zinc ion binding;GO:0016567::protein ubiquitination	-4956	35732853	35736606
SL3.0ch01	82459919	82460155	82460032;82460040;82460037;82460042;82460033;82460042	5.19177	4.34366	5.09719	3.67689	3.3534	3.48968	0.476058	0.0259096	Solyc01g087620.3	LastIntron	LastIntron	LastIntron	GO:0005515::protein binding	-848	82453854	82459189
SL3.0ch01	82459919	82460155	82460032;82460040;82460037;82460042;82460033;82460042	5.19177	4.34366	5.09719	3.67689	3.3534	3.48968	0.476058	0.0259096	Solyc01g087640.3	LastExon	Intergenic	Intergenic	GO:0003824::catalytic activity;GO:0050662::coenzyme binding	-848	82453854	82459189
SL3.0ch02	43775835	43776107	43775963;43775960;43775962;43775964;43775974;43775976	2.14463	2.10058	1.9966	2.55161	3.02565	2.89535	-0.440839	0.02584	Solyc02g078550.3	UTR3	UTR3	UTR3	.	-1502	43770573	43774469
SL3.0ch06	38629599	38629911	38629752;38629760;38629755;38629758;38629760;38629761	6.30243	5.79612	6.03423	5.31348	5.04792	5.57628	0.18616	0.0258268	Solyc06g060490.3	LastIntron	UTR3	UTR3	GO:0003700::sequence-specific DNA binding transcription factor activity;GO:0006355::regulation of transcription, DNA-templated;GO:0043565::sequence-specific DNA binding	-1173	38627773	38628582
SL3.0ch07	58098513	58098856	58098661;58098669;58098664;58098668;58098669;58098664	8.30501	7.99834	8.9106	5.99746	6.37892	7.36204	0.353216	0.0258244	Solyc07g044930.3	LastExon	UTR3	UTR3	GO:0003676::nucleic acid binding;GO:0004386::helicase activity;GO:0005524::ATP binding	1636	58097048	58098145
SL3.0ch01	74820616	74820975	74820742;74820757;74820747;74820793;74820788;74820774	10.7371	10.0801	11.2475	8.62347	9.58967	9.21189	0.225496	0.0258173	Solyc01g066830.3	UTR3	UTR3	UTR3	GO:0006508::proteolysis;GO:0008234::cysteine-type peptidase activity	9469	74811326	74819817
SL3.0ch08	59496937	59497182	59497061;59497053;59497046;59497047	2.33001	2.62591	2.0981	2.86672	3.19228	3.0627	-0.370859	0.0258063	Solyc08g075240.3	LastExon	LastExon	UTR3	GO:0016491::oxidoreductase activity;GO:0016614::oxidoreductase activity, acting on CH-OH group of donors;GO:0046577::long-chain-alcohol oxidase activity;GO:0050660::flavin adenine dinucleotide binding;GO:0055114::oxidation-reduction process	-2068	59499128	59499592
SL3.0ch06	15738200	15738578	15738371;15738366;15738361;15738371;15738362;15738366	5.52016	4.86454	4.80864	6.28475	6.11934	7.16716	-0.365296	0.0258016	Solyc06g017970.3	LastExon	LastExon	UTR3	GO:0005515::protein binding	20923	15717466	15738760
SL3.0ch01	92347945	92348299	92348097;92348101;92348097;92348102;92348099;92348109	2.19275	2.25858	2.07692	2.34886	2.5653	2.48299	-0.180272	0.02579	Solyc01g103970.3	UTR3	UTR3	UTR3	.	-763	92348885	92352949
SL3.0ch02	48426064	48426469	48426297;48426291;48426294;48426300;48426300;48426293	4.30444	4.28418	4.46315	5.0049	5.28059	5.63256	-0.286418	0.0257797	Solyc02g084690.3	UTR3	UTR3	UTR3	.	8279	48425998	48434546
SL3.0ch12	2089128	2089426	2089258;2089253;2089260;2089262;2089253;2089268	2.02922	2.10918	2.17582	1.86712	1.8754	1.91302	0.158943	0.0257536	Solyc12g008720.2	LastExon	LastExon	UTR3	GO:0003735::structural constituent of ribosome;GO:0005622::intracellular;GO:0005840::ribosome;GO:0006412::translation	1904	2087373	2089534
SL3.0ch01	83109593	83109838	83109688;83109690;83109687;83109693	1.44003	1.49028	1.42323	1.19026	1.32492	1.19004	0.232631	0.0257374	Solyc01g088430.3	LastExon	LastExon	UTR3	GO:0005506::iron ion binding;GO:0006633::fatty acid biosynthetic process;GO:0016491::oxidoreductase activity;GO:0055114::oxidation-reduction process	3268	83106447	83111369
SL3.0ch06	45286468	45286961	45286729;45286721;45286717;45286712;45286711;45286734	5.8609	5.85523	5.70026	6.73355	6.93695	7.48372	-0.2805	0.0257105	Solyc06g073270.3	LastIntron	UTR3	UTR3	GO:0016021::integral component of membrane	-386	45281639	45286328
SL3.0ch06	48609308	48609559	48609424;48609422;48609431;48609432;48609436;48609436	1.76284	2.02298	1.98147	1.47262	1.61237	1.54726	0.316179	0.0256969	Solyc06g082950.3	LastExon	LastExon	Intergenic	GO:0009522::photosystem I;GO:0009538::photosystem I reaction center;GO:0015979::photosynthesis	-685	48610119	48611076
SL3.0ch02	40557504	40558000	40557727;40557737;40557738;40557742;40557747;40557732	8.9701	8.56937	8.44181	6.51169	6.57595	7.62928	0.326662	0.0256284	Solyc02g070240.3	LastExon	UTR3	UTR3	GO:0003723::RNA binding;GO:0046872::metal ion binding	-934	40553698	40556818
SL3.0ch07	3139225	3139570	3139376;3139375;3139380;3139380;3139379;3139377	5.00176	5.08013	4.90038	3.86224	3.60147	4.28009	0.351356	0.0256217	Solyc07g008350.3	LastExon	LastExon	UTR3	GO:0005741::mitochondrial outer membrane;GO:0006820::anion transport;GO:0008308::voltage-gated anion channel activity;GO:0044070::regulation of anion transport;GO:0055085::transmembrane transport	-1992	3141390	3145668
SL3.0ch01	92511232	92511541	92511431;92511436;92511438;92511430;92511438;92511450	5.67804	5.2903	5.5221	3.68047	3.64509	4.57095	0.471092	0.025613	Solyc01g104140.3	LastExon	LastExon	UTR3	GO:0005524::ATP binding;GO:0016307::phosphatidylinositol phosphate kinase activity;GO:0016308::1-phosphatidylinositol-4-phosphate 5-kinase activity;GO:0046488::phosphatidylinositol metabolic process	4247	92515386	92515634
SL3.0ch01	81997780	81998083	81997919;81997930;81997925;81997933;81997929;81997932	3.29112	3.10561	3.45093	4.40589	3.87968	4.58463	-0.38618	0.0255923	Solyc01g087190.3	LastExon	UTR3	Intergenic	.	-891	81995360	81997040
SL3.0ch01	92984846	92985203	92985042;92985042;92985055;92985044;92985051;92985052	3.13835	3.34744	3.44249	2.79448	2.94487	2.96342	0.190067	0.0255917	Solyc01g104670.3	LastExon	UTR3	Intergenic	GO:0005515::protein binding	-2034	92980809	92982990
SL3.0ch01	86982265	86982479	86982368;86982366	3.81272	4.24681	5.08955	5.84716	7.06742	7.74997	-0.652196	0.0255809	Solyc01g095990.3	UTR3	UTR3	UTR3	GO:0005515::protein binding;GO:0016301::kinase activity	-1091	86983463	86984984
SL3.0ch01	86982265	86982479	86982368;86982366	3.81272	4.24681	5.08955	5.84716	7.06742	7.74997	-0.652196	0.0255809	Solyc01g095995.1	LastIntron	LastIntron	LastIntron	.	-1091	86983463	86984984
SL3.0ch11	34183989	34184265	34184142;34184141;34184147;34184135;34184140;34184142	6.54714	5.8209	5.7855	4.4965	3.63763	4.91978	0.475768	0.0255555	Solyc11g042940.2	UTR3	UTR3	UTR3	GO:0005975::carbohydrate metabolic process;GO:0016773::phosphotransferase activity, alcohol group as acceptor	10322	34183754	34194449
SL3.0ch01	89748999	89749408	89749234;89749247;89749239;89749231;89749234;89749241	4.29275	4.49036	4.22633	3.26514	3.55823	3.83669	0.287344	0.0255148	.	.	.	.	.	-1091	89750295	89753352
SL3.0ch09	174903	175353	175132;175148;175121;175137;175128;175134	7.3247	6.8454	7.02706	5.43588	5.06163	6.13458	0.349902	0.025496	Solyc09g005230.3	LastExon	UTR3	UTR3	.	-692	173337	174436
SL3.0ch01	86238241	86238614	86238436;86238451;86238449;86238463;86238456;86238461	5.67344	4.92487	5.24461	7.32688	7.61171	9.09345	-0.601121	0.0254933	Solyc01g094960.3	UTR3	UTR3	UTR3	GO:0004672::protein kinase activity;GO:0004707::MAP kinase activity;GO:0005524::ATP binding;GO:0006468::protein phosphorylation	-1037	86235561	86237390
SL3.0ch01	76894117	76894423	76894285;76894283;76894287;76894279;76894276;76894285	4.45396	4.29647	4.33232	4.68998	4.93702	5.06506	-0.167371	0.0254769	Solyc01g068050.3	LastExon	LastExon	UTR3	GO:0008033::tRNA processing;GO:0008168::methyltransferase activity	2705	76894610	76896975
SL3.0ch02	52134287	52134641	52134489;52134525;52134472;52134522;52134516;52134531	4.41343	4.84824	4.69184	5.41483	5.10833	5.68087	-0.215725	0.0254561	Solyc02g089790.3	UTR3	UTR3	UTR3	GO:0003712::transcription cofactor activity;GO:0004402::histone acetyltransferase activity;GO:0005515::protein binding;GO:0005634::nucleus;GO:0006355::regulation of transcription, DNA-templated;GO:0008270::zinc ion binding;GO:0016573::histone acetylation	7301	52134187	52141765
SL3.0ch02	52134287	52134641	52134489;52134525;52134472;52134522;52134516;52134531	4.41343	4.84824	4.69184	5.41483	5.10833	5.68087	-0.215725	0.0254561	Solyc02g089800.3	LastIntron	LastIntron	UTR3	.	7301	52134187	52141765
SL3.0ch05	63356948	63357320	63357144;63357151;63357145;63357148;63357145;63357164	5.25691	4.66665	4.52341	5.80242	5.55411	6.22256	-0.283095	0.0254442	Solyc05g052220.3	LastExon	LastExon	Intergenic	GO:0004842::ubiquitin-protein transferase activity;GO:0016567::protein ubiquitination	1550	63358490	63358684
SL3.0ch06	4357125	4357459	4357317;4357317;4357335;4357331;4357334;4357281	1.35511	1.51318	1.59039	2.01565	2.14032	1.7718	-0.410873	0.0253938	Solyc06g009960.2	UTR3	UTR3	Intergenic	GO:0003924::GTPase activity;GO:0005525::GTP binding	955	4356337	4356507
SL3.0ch03	33865559	33866027	33865728;33865722;33865771;33865731;33865764;33865734	6.84083	6.17867	6.15071	8.67995	8.82026	10.502	-0.546677	0.0253861	Solyc03g062650.3	LastExon	UTR3	UTR3	GO:0005488::binding	10325	33865503	33876118
SL3.0ch10	51998496	51998829	51998597;51998604;51998605;51998616;51998615;51998625	1.99211	1.82628	1.94609	1.77477	1.62471	1.61038	0.202422	0.0253678	Solyc10g051390.2	LastExon	Intergenic	Intergenic	GO:0000166::nucleotide binding;GO:0003676::nucleic acid binding	654	51998008	51998555
SL3.0ch07	67537298	67537542	67537424;67537421;67537418;67537421;67537426;67537432	4.99548	5.23146	4.73333	5.60678	5.56265	5.80645	-0.18235	0.0253646	Solyc07g065760.2	LastExon	UTR3	UTR3	.	1798	67535932	67539218
SL3.0ch01	88332816	88333204	88333050;88333004;88333033;88333066;88333058;88333074	6.13356	5.59312	5.53722	4.41214	4.07717	5.02331	0.353451	0.0253333	.	.	.	.	.	-622	88333632	88339993
SL3.0ch12	64148129	64148415	64148268;64148267;64148257;64148260;64148256;64148270	7.51726	7.6413	7.10036	6.59341	6.54789	6.901	0.151335	0.0253214	Solyc12g057120.3	LastIntron	LastExon	UTR3	GO:0004129::cytochrome-c oxidase activity;GO:0005739::mitochondrion	2590	64145682	64148469
SL3.0ch02	41060520	41060735	41060627;41060634	4.1871	4.48787	3.29937	5.92058	5.37768	5.81235	-0.514944	0.025312	Solyc02g070920.3	Intron3	Intron3	Intron3	.	-3825	41064453	41068536
SL3.0ch02	41060520	41060735	41060627;41060634	4.1871	4.48787	3.29937	5.92058	5.37768	5.81235	-0.514944	0.025312	Solyc02g070890.3	LastExon	LastExon	UTR3	GO:0004672::protein kinase activity;GO:0005515::protein binding;GO:0005524::ATP binding;GO:0006468::protein phosphorylation	-3825	41064453	41068536
SL3.0ch01	82715871	82716565	82716015;82716376;82716011;82716379;82716014;82716394;82716020;82716316;82716012;82716350;82716023;82716354	3.12866	3.1507	3.24265	3.38324	3.32345	3.49452	-0.0994026	0.0252913	Solyc01g087995.1	Intergenic	Intron1	LastIntron	.	180	82715470	82716398
SL3.0ch01	82715871	82716565	82716015;82716376;82716011;82716379;82716014;82716394;82716020;82716316;82716012;82716350;82716023;82716354	3.12866	3.1507	3.24265	3.38324	3.32345	3.49452	-0.0994026	0.0252913	Solyc01g088000.3	LastExon	Intergenic	Intergenic	.	180	82715470	82716398
SL3.0ch04	42786481	42786948	42786718;42786726;42786729;42786720;42786726;42786724	7.62235	6.96567	6.88399	5.63978	5.37866	6.37528	0.30389	0.0252906	Solyc04g049670.3	LastExon	UTR3	UTR3	GO:0000160::phosphorelay signal transduction system;GO:0005515::protein binding	6160	42786404	42792875
SL3.0ch01	2356432	2356621	2356568	1.31881	1.58826	1.53736	1.86349	1.98526	1.74295	-0.331289	0.0252887	Solyc01g008310.3	Exon3	Exon3	Intron3	GO:0000166::nucleotide binding;GO:0000287::magnesium ion binding;GO:0003723::RNA binding;GO:0004826::phenylalanine-tRNA ligase activity;GO:0005524::ATP binding;GO:0005737::cytoplasm;GO:0006432::phenylalanyl-tRNA aminoacylation	779	2343677	2357306
SL3.0ch07	32800526	32801004	32800765;32800762;32800764;32800765;32800770;32800774	11.9958	11.4412	11.1333	8.61551	8.09208	9.93641	0.375724	0.0252755	Solyc07g026960.3	LastIntron	LastExon	UTR3	GO:0004177::aminopeptidase activity;GO:0030145::manganese ion binding	39793	32760972	32801063
SL3.0ch01	169087	169415	169230;169232;169231;169226;169230;169221	5.62713	5.03022	5.34038	3.27656	3.6753	4.40572	0.494211	0.0252485	Solyc01g005210.3	Exon3	LastExon	Intergenic	GO:0003824::catalytic activity;GO:0005992::trehalose biosynthetic process	3919	165332	169318
SL3.0ch01	1259954	1260278	1260101;1260108;1260092;1260095;1260094;1260113	2.59232	2.46105	2.45417	3.58023	3.86234	4.43036	-0.661266	0.0252157	Solyc01g006680.3	UTR3	UTR3	UTR3	.	-501	1257954	1259615
SL3.0ch12	58997207	58997662	58997463;58997457;58997474;58997476;58997480;58997476	3.28646	3.0583	3.1179	3.51864	3.91697	3.9272	-0.264002	0.0251946	Solyc12g042700.2	LastExon	LastExon	UTR3	.	2491	58994943	58997663
SL3.0ch05	4286156	4286584	4286311;4286301;4286321;4286306;4286288	3.79862	3.68005	3.41836	2.33394	2.94353	2.14473	0.554016	0.025178	Solyc05g010100.3	UTR5	UTR5	UTR5	GO:0002100::tRNA wobble adenosine to inosine editing;GO:0003824::catalytic activity;GO:0008251::tRNA-specific adenosine deaminase activity;GO:0008270::zinc ion binding	976	4280691	4287346
SL3.0ch01	90974239	90974886	90974458;90974461;90974453;90974457;90974700;90974455;90974458	4.8598	4.79829	4.7162	6.08689	6.39412	7.06943	-0.443711	0.0251771	Solyc01g102265.1	LastExon	LastExon	UTR3	GO:0004842::ubiquitin-protein transferase activity;GO:0005515::protein binding;GO:0005680::anaphase-promoting complex;GO:0008270::zinc ion binding	1751	90973429	90976314
SL3.0ch01	90974239	90974886	90974458;90974461;90974453;90974457;90974700;90974455;90974458	4.8598	4.79829	4.7162	6.08689	6.39412	7.06943	-0.443711	0.0251771	Solyc01g102270.2	UTR3	UTR3	Intergenic	.	1751	90973429	90976314
SL3.0ch01	90974239	90974886	90974458;90974461;90974453;90974457;90974700;90974455;90974458	4.8598	4.79829	4.7162	6.08689	6.39412	7.06943	-0.443711	0.0251771	Solyc01g102280.3	UTR5	Exon3	Exon3	.	1751	90973429	90976314
SL3.0ch06	32093599	32093909	32093759;32093767;32093765;32093748;32093757;32093770	4.03881	4.45875	4.48438	5.2189	5.37716	6.08227	-0.36147	0.0251714	Solyc06g048940.3	LastExon	LastExon	Intergenic	GO:0016021::integral component of membrane	4123	32089631	32093878
SL3.0ch10	3104445	3104673	3104562;3104558	9.80189	7.93943	10.1657	5.27003	5.69324	5.20769	0.787226	0.0251584	Solyc10g009100.2	UTR3	UTR3	UTR3	.	-1505	3099612	3103054
SL3.0ch01	93064492	93064703	93064631;93064650	4.76895	4.38425	4.48756	4.11383	3.7885	4.09749	0.184911	0.0251547	.	.	.	.	.	1557	93063040	93063839
SL3.0ch02	50225457	50225783	50225617;50225628;50225633;50225623;50225619;50225622	7.32229	6.57203	6.04478	9.12145	9.19577	11.2204	-0.566951	0.0251488	Solyc02g087050.2	LastExon	LastExon	UTR3	GO:0016020::membrane;GO:0016021::integral component of membrane;GO:0022857::transmembrane transporter activity	2629	50222991	50231064
SL3.0ch02	50225457	50225783	50225617;50225628;50225633;50225623;50225619;50225622	7.32229	6.57203	6.04478	9.12145	9.19577	11.2204	-0.566951	0.0251488	Solyc02g087060.3	Exon6	Intron6	Intron6	GO:0016020::membrane;GO:0016021::integral component of membrane;GO:0022857::transmembrane transporter activity	2629	50222991	50231064
SL3.0ch04	62558799	62559030	62558903;62558911;62558911;62558918;62558927	2.39358	2.5088	2.42793	1.86868	2.07414	1.70775	0.37548	0.0251218	Solyc04g077510.3	LastExon	LastExon	UTR3	GO:0005524::ATP binding;GO:0005634::nucleus;GO:0006351::transcription, DNA-templated;GO:0006355::regulation of transcription, DNA-templated;GO:0032502::developmental process	3144	62555770	62559059
SL3.0ch07	45720689	45721044	45720873;45720825;45720865;45720880;45720813;45720851	4.02192	3.9203	4.16075	2.28423	2.88226	3.07642	0.554135	0.025115	Solyc07g039200.3	LastExon	LastExon	UTR3	GO:0005515::protein binding	4193	45716673	45721752
SL3.0ch02	41294340	41294557	41294482	0.660181	0.935415	0.723116	1.16646	1.499	1.16584	-0.724508	0.0251022	Solyc02g071250.3	LastExon	UTR3	UTR3	GO:0016791::phosphatase activity	6370	41291212	41300819
SL3.0ch04	61089918	61090190	61090076;61090057;61090073;61090091	1.5916	1.28951	1.60075	2.01161	2.24397	1.84842	-0.445663	0.0250327	Solyc04g076040.3	UTR3	UTR3	UTR3	GO:0005634::nucleus	2765	61089611	61092819
SL3.0ch08	59668992	59669296	59669143;59669141;59669146;59669149;59669151;59669156	3.1897	3.25822	3.1931	3.6132	3.88178	3.96313	-0.249113	0.0250163	Solyc08g075420.3	Intron10	Intron10	Intron10	GO:0003735::structural constituent of ribosome;GO:0005840::ribosome;GO:0006412::translation	1002	59667297	59670146
SL3.0ch08	59668992	59669296	59669143;59669141;59669146;59669149;59669151;59669156	3.1897	3.25822	3.1931	3.6132	3.88178	3.96313	-0.249113	0.0250163	Solyc08g075410.3	UTR3	UTR3	UTR3	GO:0003723::RNA binding;GO:0003735::structural constituent of ribosome;GO:0005622::intracellular;GO:0005840::ribosome;GO:0006412::translation;GO:0015934::large ribosomal subunit;GO:0016740::transferase activity	1002	59667297	59670146
SL3.0ch02	35875250	35875577	35875421;35875419;35875422;35875414;35875416;35875421	4.78682	4.73611	4.66787	5.39316	5.71513	5.97205	-0.267381	0.0249853	Solyc02g063270.3	LastIntron	Intergenic	Intergenic	GO:0006855::drug transmembrane transport;GO:0015238::drug transmembrane transporter activity;GO:0015297::antiporter activity;GO:0016020::membrane;GO:0055085::transmembrane transport	3191	35875464	35878605
SL3.0ch07	58407892	58408422	58408229;58408206;58408234;58408243;58408238;58408251	5.16356	5.01451	4.52231	6.46396	7.36455	8.1359	-0.579314	0.0249714	Solyc07g045170.3	UTR3	UTR3	Intergenic	.	-8916	58417073	58420143
SL3.0ch02	53616247	53616770	53616539;53616500;53616491;53616511;53616522;53616515	5.35064	5.03456	5.33042	6.26176	6.54642	7.20396	-0.348676	0.0249453	Solyc02g091750.3	Intron1	UTR5	UTR5	.	-837	53617346	53618845
SL3.0ch01	90631006	90631351	90631183;90631184;90631186;90631190;90631190;90631189	7.74371	7.03651	7.45572	5.28365	5.21402	6.39185	0.396764	0.0249161	Solyc01g100840.3	LastExon	UTR3	Intergenic	GO:0006810::transport;GO:0030008::TRAPP complex	1610	90629568	90630716
SL3.0ch06	24114096	24114505	24114300;24114295;24114307;24114291;24114305;24114296	14.2422	13.521	12.8796	9.46407	8.00169	10.9296	0.517343	0.0248777	.	.	.	.	.	4439	24109861	24112742
SL3.0ch10	61452768	61453040	61452927;61452919;61452921	5.18445	5.529	5.66715	8.2613	7.32159	9.07095	-0.589825	0.0248626	Solyc10g079840.2	UTR3	UTR3	Intergenic	GO:0003747::translation release factor activity;GO:0005737::cytoplasm;GO:0006415::translational termination;GO:0016149::translation release factor activity, codon specific	4865	61453161	61457769
SL3.0ch09	1690186	1690469	1690347;1690350;1690342;1690355;1690351;1690361	2.40392	2.46548	2.14231	2.78146	2.90787	2.76248	-0.269493	0.0248509	Solyc09g008240.3	LastExon	UTR3	UTR3	GO:0005524::ATP binding;GO:0006810::transport;GO:0016021::integral component of membrane;GO:0016887::ATPase activity;GO:0042626::ATPase activity, coupled to transmembrane movement of substances;GO:0055085::transmembrane transport	6989	1690145	1697317
SL3.0ch06	48347243	48347551	48347396;48347397;48347402;48347398;48347402;48347405	3.74657	3.60888	3.89362	4.85299	4.81112	5.58766	-0.439173	0.024849	Solyc06g082520.3	UTR3	UTR3	UTR3	GO:0003677::DNA binding;GO:0008270::zinc ion binding	5461	48341936	48344868
SL3.0ch05	3866205	3866440	3866303	4.10409	4.10388	3.87816	6.16053	7.05245	7.90811	-0.805332	0.0248245	Solyc05g009670.3	LastExon	UTR3	UTR3	.	6555	3866070	3872878
SL3.0ch05	65455780	65456205	65456011;65456020;65456031;65456016;65456020;65456033	3.98705	3.85751	4.06689	3.32911	3.5128	3.67881	0.179114	0.0247955	Solyc05g054760.3	LastIntron	UTR3	Intergenic	GO:0005515::protein binding	3061	65452931	65454715
SL3.0ch08	24311005	24311293	24311133;24311151;24311168	2.43305	2.38507	2.24799	3.05027	3.29429	3.67888	-0.504389	0.0247837	Solyc08g042010.3	LastExon	UTR3	UTR3	.	4313	24310932	24315462
SL3.0ch09	49014182	49014489	49014336;49014341;49014341;49014334;49014340;49014343	2.50482	2.59106	2.69167	3.11992	3.12555	3.51795	-0.326219	0.0247836	Solyc09g056340.3	LastExon	Intergenic	Intergenic	GO:0005525::GTP binding;GO:0007264::small GTPase mediated signal transduction	2178	49012157	49014205
SL3.0ch03	65856284	65856624	65856473;65856461;65856461;65856472;65856466;65856466	4.08046	4.04678	3.89672	4.8067	4.76209	5.31899	-0.308217	0.0247114	Solyc03g114370.3	LastExon	Intergenic	Intergenic	GO:0003676::nucleic acid binding;GO:0005524::ATP binding	-1413	65852413	65855041
SL3.0ch06	41353674	41353965	41353826;41353817;41353829;41353830;41353826;41353828	7.20791	6.82051	6.89322	8.24371	9.43572	9.3089	-0.36734	0.0247028	Solyc06g065800.3	Exon3	UTR3	UTR3	GO:0005759::mitochondrial matrix	2242	41351577	41352650
SL3.0ch05	63972678	63972963	63972801;63972813;63972825	4.55966	3.91946	4.49514	5.03941	5.59641	5.93615	-0.353093	0.024694	Solyc05g052940.3	LastExon	LastExon	UTR3	.	3860	63968960	63973610
SL3.0ch05	63972678	63972963	63972801;63972813;63972825	4.55966	3.91946	4.49514	5.03941	5.59641	5.93615	-0.353093	0.024694	Solyc05g052950.3	UTR3	UTR3	UTR3	.	3860	63968960	63973610
SL3.0ch11	31612598	31612934	31612745;31612747;31612741;31612747;31612772;31612755	4.99415	4.66131	4.58189	5.73906	5.77807	6.55337	-0.343956	0.0246806	Solyc11g045230.2	LastExon	UTR3	Intergenic	GO:0005515::protein binding;GO:0008270::zinc ion binding	6022	31612612	31618788
SL3.0ch08	33116969	33117338	33117156;33117161;33117158;33117164;33117159;33117175	4.71036	4.31983	4.73333	3.80367	3.94658	4.16485	0.208057	0.0246793	Solyc08g022070.3	UTR3	UTR3	UTR3	GO:0004252::serine-type endopeptidase activity;GO:0006508::proteolysis;GO:0008236::serine-type peptidase activity;GO:0070008::serine-type exopeptidase activity	-6670	33123824	33146063
SL3.0ch04	1388507	1388836	1388670;1388671;1388677;1388675;1388681;1388686	7.14723	6.13744	6.64298	4.95713	5.12506	5.76626	0.33043	0.0246441	Solyc04g007700.3	LastExon	LastExon	UTR3	.	-1019	1389691	1391041
SL3.0ch04	6509036	6509236	6509129	1.69698	2.1339	2.20346	2.82959	3.27839	2.62109	-0.532633	0.0245938	Solyc04g015960.3	LastExon	LastExon	UTR3	GO:0003677::DNA binding;GO:0006355::regulation of transcription, DNA-templated	1887	6507249	6510526
SL3.0ch01	86548249	86548577	86548421;86548429;86548431;86548430;86548431;86548432	6.54919	6.86482	6.86543	7.79109	8.66879	8.78266	-0.315839	0.0245468	Solyc01g095400.3	LastExon	Intergenic	Intergenic	GO:0005515::protein binding	-1303	86549716	86552496
SL3.0ch10	63446201	63446411	63446310	1.82657	2.15684	2.00223	2.59571	2.79145	3.22044	-0.524106	0.0245347	Solyc10g083530.2	LastExon	LastExon	LastExon	.	4286	63445598	63450592
SL3.0ch04	6034370	6034733	6034544;6034549;6034556;6034556;6034567;6034561	2.58442	2.56089	2.64457	2.86398	3.12723	3.01651	-0.209561	0.0245314	Solyc04g015750.3	LastExon	UTR3	Intergenic	GO:0009058::biosynthetic process;GO:0015995::chlorophyll biosynthetic process;GO:0016851::magnesium chelatase activity	5697	6028854	6033756
SL3.0ch03	2948015	2948525	2948272;2948270;2948265;2948268;2948275;2948273	10.2594	8.76759	9.57943	6.68092	6.83705	8.20433	0.397161	0.0245283	Solyc03g025540.3	Exon17	UTR3	UTR3	GO:0005847::mRNA cleavage and polyadenylation specificity factor complex;GO:0006378::mRNA polyadenylation;GO:0006379::mRNA cleavage	-3019	2936382	2945251
SL3.0ch03	70611721	70612062	70611922;70611939;70611918;70611935;70611919;70611927	3.93342	3.40065	3.42618	2.60911	2.71424	2.87175	0.39288	0.0245245	Solyc03g120900.2	LastExon	Intergenic	Intergenic	GO:0005515::protein binding	2878	70611962	70614770
SL3.0ch04	1518612	1518950	1518788;1518789;1518792;1518793;1518795;1518793	3.34619	3.21379	3.1097	4.54593	4.50075	5.3602	-0.575218	0.0244673	Solyc04g007850.3	LastExon	UTR3	UTR3	.	-801	1515420	1517980
SL3.0ch01	91239677	91240024	91239833;91239843;91239837;91239837;91239836;91239846	2.21751	2.34317	2.53257	2.74755	3.21359	3.15783	-0.362426	0.0244621	Solyc01g102590.3	LastExon	UTR3	UTR3	GO:0003743::translation initiation factor activity;GO:0005515::protein binding;GO:0005852::eukaryotic translation initiation factor 3 complex;GO:0006413::translational initiation;GO:0031369::translation initiation factor binding	-2074	91234245	91237776
SL3.0ch01	91239677	91240024	91239833;91239843;91239837;91239837;91239836;91239846	2.21751	2.34317	2.53257	2.74755	3.21359	3.15783	-0.362426	0.0244621	Solyc01g102585.1	LastExon	Intergenic	Intergenic	GO:0003723::RNA binding;GO:0003743::translation initiation factor activity;GO:0005515::protein binding;GO:0005852::eukaryotic translation initiation factor 3 complex;GO:0006413::translational initiation;GO:0031369::translation initiation factor binding	-2074	91234245	91237776
SL3.0ch02	46112985	46113335	46113134;46113139;46113133;46113136;46113140;46113142	3.23213	3.37778	3.3859	3.78405	3.70403	4.05541	-0.207683	0.0244566	Solyc02g081700.1	LastExon	Intergenic	Intergenic	GO:0004175::endopeptidase activity;GO:0004298::threonine-type endopeptidase activity;GO:0005839::proteasome core complex;GO:0006511::ubiquitin-dependent protein catabolic process;GO:0019773::proteasome core complex, alpha-subunit complex;GO:0051603::proteolysis involved in cellular protein catabolic process	793	46112367	46113113
SL3.0ch03	1703851	1704518	1703989;1704340;1703991;1704336;1703988;1704339;1704001;1704345;1703995;1704340;1704341	5.23817	5.19973	5.15962	6.51993	6.92536	7.51239	-0.426164	0.0244346	Solyc03g007110.3	LastExon	UTR3	UTR3	GO:0019538::protein metabolic process	-2469	1661977	1701715
SL3.0ch12	1694127	1694520	1694298;1694311;1694301;1694312;1694312;1694313	3.89734	3.87541	4.23523	4.398	4.67839	4.87657	-0.216578	0.0244026	Solyc12g007280.2	UTR3	LastIntron	LastIntron	GO:0004672::protein kinase activity;GO:0005524::ATP binding;GO:0006468::protein phosphorylation	-2632	1696956	1697831
SL3.0ch01	97697370	97697603	97697484;97697466;97697467;97697469;97697470	6.06845	4.80156	5.03731	7.19673	7.52291	6.53858	-0.418329	0.0243787	Solyc01g111550.3	LastIntron	LastExon	UTR3	GO:0005634::nucleus;GO:0006260::DNA replication	3645	97693841	97697794
SL3.0ch02	39621836	39622263	39622034;39622017;39622037;39622028;39622025;39622035	2.76699	2.96714	2.94967	2.52375	2.61169	2.66846	0.154132	0.0243495	Solyc02g069080.3	Exon11	Intron11	Intron11	GO:0000145::exocyst;GO:0004197::cysteine-type endopeptidase activity;GO:0006508::proteolysis;GO:0006887::exocytosis;GO:0008234::cysteine-type peptidase activity;GO:0050790::regulation of catalytic activity	3068	39612324	39625118
SL3.0ch02	39621836	39622263	39622034;39622017;39622037;39622028;39622025;39622035	2.76699	2.96714	2.94967	2.52375	2.61169	2.66846	0.154132	0.0243495	Solyc02g069090.2	LastExon	UTR3	UTR3	GO:0004197::cysteine-type endopeptidase activity;GO:0006508::proteolysis;GO:0008234::cysteine-type peptidase activity;GO:0050790::regulation of catalytic activity	3068	39612324	39625118
SL3.0ch01	1952316	1952551	1952432;1952432;1952438;1952442;1952447	6.15793	7.08733	7.5711	4.70352	4.8414	5.46636	0.47167	0.0243446	Solyc01g007855.1	Exon3	Intron3	Intron3	.	2517	1949916	1955096
SL3.0ch03	62738008	62738325	62738155;62738151;62738152;62738157;62738161;62738157	3.62971	3.48686	3.28587	4.28987	3.96364	4.56116	-0.300874	0.0242856	Solyc03g019950.3	UTR3	UTR3	UTR3	.	6863	62731303	62738407
SL3.0ch07	67002448	67002638	67002534	1.17338	1.09183	1.12715	1.69803	1.76178	1.46297	-0.537181	0.0242806	.	.	.	.	.	922	67001621	67002343
SL3.0ch05	1214258	1214765	1214538;1214537;1214551;1214547;1214557;1214543	6.90793	6.58496	6.37139	8.0261	7.68718	8.76859	-0.301537	0.0242742	Solyc05g006590.3	LastIntron	UTR3	UTR3	GO:0016787::hydrolase activity	3590	1210921	1213885
SL3.0ch10	65057722	65058136	65057922;65057924;65057921;65057929;65057923;65057935	4.20616	4.43942	4.23862	5.22996	5.28578	5.92195	-0.351405	0.0242662	Solyc10g085920.2	LastExon	UTR3	UTR3	.	-2847	65052250	65055082
SL3.0ch03	52104528	52105058	52104696;52104687;52104695;52104728;52104721;52104726	4.01366	4.22471	4.74097	5.55009	4.97142	5.52678	-0.306202	0.0242146	Solyc03g078350.3	LastExon	UTR3	UTR3	.	3461	52104480	52108254
SL3.0ch11	31692544	31692733	31692635	4.47471	4.67289	5.5	3.08408	3.45513	3.66817	0.521051	0.0241818	Solyc11g045210.2	Exon7	LastIntron	LastIntron	.	8382	31692000	31701021
SL3.0ch04	66092411	66092677	66092540;66092538;66092540;66092546;66092541;66092548	5.1557	5.12017	4.33582	3.29833	3.46763	4.05938	0.43271	0.0241776	Solyc04g082290.3	Exon11	Intron11	Intron11	.	-701	66085785	66091843
SL3.0ch03	60982342	60982837	60982588;60982586;60982553;60982564;60982561;60982558	4.18297	4.48188	4.39476	4.95608	5.06385	5.52113	-0.250974	0.0241498	Solyc03g097250.3	LastIntron	UTR3	UTR3	.	-340	60976818	60982249
SL3.0ch10	55660548	55661000	55660735;55660743;55660750;55660749;55660748;55660753	3.49571	3.41297	3.55678	3.81217	4.02574	4.15909	-0.197038	0.0240506	Solyc10g054670.2	Exon2	UTR3	LastIntron	.	661	55657000	55661435
SL3.0ch10	55660548	55661000	55660735;55660743;55660750;55660749;55660748;55660753	3.49571	3.41297	3.55678	3.81217	4.02574	4.15909	-0.197038	0.0240506	Solyc10g054660.2	LastIntron	LastExon	UTR3	.	661	55657000	55661435
SL3.0ch10	55660548	55661000	55660735;55660743;55660750;55660749;55660748;55660753	3.49571	3.41297	3.55678	3.81217	4.02574	4.15909	-0.197038	0.0240506	Solyc10g054663.1	UTR3	UTR3	UTR3	.	661	55657000	55661435
SL3.0ch05	1452448	1452899	1452708;1452707;1452716;1452704;1452716;1452720	4.81919	4.82008	4.70691	6.15312	5.60969	6.28812	-0.331407	0.0240209	Solyc05g006820.3	LastExon	LastExon	UTR3	GO:0006457::protein folding;GO:0051082::unfolded protein binding	1906	1452279	1454580
SL3.0ch05	1452448	1452899	1452708;1452707;1452716;1452704;1452716;1452720	4.81919	4.82008	4.70691	6.15312	5.60969	6.28812	-0.331407	0.0240209	Solyc05g006830.3	UTR3	UTR3	UTR3	GO:0006662::glycerol ether metabolic process;GO:0015035::protein disulfide oxidoreductase activity;GO:0045454::cell redox homeostasis	1906	1452279	1454580
SL3.0ch04	60764300	60764615	60764444;60764445;60764459;60764445;60764452;60764453	4.57851	4.5679	4.58603	5.9084	5.72403	6.4907	-0.400246	0.0239766	Solyc04g074750.3	Exon4	UTR3	UTR3	GO:0000166::nucleotide binding;GO:0003676::nucleic acid binding	2353	60761268	60766811
SL3.0ch09	1491624	1491925	1491759;1491778;1491760	3.5873	3.40004	3.6074	6.02263	7.99718	7.21732	-1.00324	0.0239687	Solyc09g008010.3	LastExon	LastExon	Intergenic	GO:0004672::protein kinase activity;GO:0005524::ATP binding;GO:0006468::protein phosphorylation	5807	1485967	1491878
SL3.0ch06	45272748	45273065	45272921;45272924;45272919;45272923;45272923;45272928	5.4871	5.45251	5.5935	4.08852	4.29431	4.74786	0.332415	0.0239468	Solyc06g073240.3	LastExon	UTR3	Intergenic	.	2011	45272805	45274918
SL3.0ch09	69493812	69494122	69493967;69493964;69493964;69493967;69493965;69493964	3.36011	3.55935	3.50416	3.06924	3.286	3.09268	0.141788	0.0239431	Solyc09g083410.3	LastIntron	UTR3	UTR3	GO:0008152::metabolic process;GO:0016787::hydrolase activity;GO:0016813::hydrolase activity, acting on carbon-nitrogen (but not peptide) bonds, in linear amidines	6054	69493757	69500021
SL3.0ch02	51210414	51210753	51210578;51210561;51210564;51210575;51210577;51210589	2.79934	2.89784	2.57581	3.88506	3.34602	3.41993	-0.364509	0.0239246	Solyc02g088490.3	LastExon	LastExon	UTR3	GO:0016491::oxidoreductase activity;GO:0055114::oxidation-reduction process	1698	51210894	51212282
SL3.0ch12	6353007	6353340	6353143;6353150;6353157;6353160;6353155;6353160	3.15909	3.0956	3.12696	3.74855	3.62818	4.00328	-0.278587	0.0239214	Solyc12g016210.2	UTR3	UTR3	UTR3	.	475	6352344	6353649
SL3.0ch12	6353007	6353340	6353143;6353150;6353157;6353160;6353155;6353160	3.15909	3.0956	3.12696	3.74855	3.62818	4.00328	-0.278587	0.0239214	Solyc12g016207.1	LastIntron	LastIntron	LastIntron	.	475	6352344	6353649
SL3.0ch04	65305111	65305897	65305272;65305284;65305724;65305286;65305740;65305285;65305286;65305288;65305716;65305727;65305734;65305734	5.35176	5.58209	5.37002	4.70355	4.76602	5.10262	0.161998	0.0239141	Solyc04g081230.3	LastExon	Intergenic	Intergenic	.	3129	65302375	65305448
SL3.0ch04	65305111	65305897	65305272;65305284;65305724;65305286;65305740;65305285;65305286;65305288;65305716;65305727;65305734;65305734	5.35176	5.58209	5.37002	4.70355	4.76602	5.10262	0.161998	0.0239141	Solyc04g081220.3	LastIntron	Intergenic	Intergenic	.	3129	65302375	65305448
SL3.0ch04	65305111	65305897	65305272;65305284;65305724;65305286;65305740;65305285;65305286;65305288;65305716;65305727;65305734;65305734	5.35176	5.58209	5.37002	4.70355	4.76602	5.10262	0.161998	0.0239141	Solyc04g081210.3	LastIntron	Intergenic	Intergenic	GO:0005515::protein binding	3129	65302375	65305448
SL3.0ch02	48380248	48380521	48380371;48380369;48380365;48380366;48380368;48380369	2.19983	2.22443	2.13501	2.32459	2.40834	2.29613	-0.0997929	0.0238805	Solyc02g084650.3	Intergenic	Intergenic	LastIntron	.	-19	48380404	48381860
SL3.0ch02	48380248	48380521	48380371;48380369;48380365;48380366;48380368;48380369	2.19983	2.22443	2.13501	2.32459	2.40834	2.29613	-0.0997929	0.0238805	Solyc02g084640.3	LastExon	Intergenic	Intergenic	GO:0008152::metabolic process;GO:0016491::oxidoreductase activity;GO:0016620::oxidoreductase activity, acting on the aldehyde or oxo group of donors, NAD or NADP as acceptor;GO:0055114::oxidation-reduction process	-19	48380404	48381860
SL3.0ch12	2464548	2464745	2464644	3.66703	3.95336	4.11655	4.83682	5.85115	5.43391	-0.457964	0.0238407	Solyc12g009150.2	UTR3	UTR3	UTR3	.	-1649	2466296	2472646
SL3.0ch05	9768918	9769250	9769086;9769090;9769096;9769099;9769096;9769102	3.65263	3.26874	3.28062	4.81928	4.89115	5.88404	-0.612184	0.0238338	Solyc05g015050.3	LastExon	LastExon	UTR3	.	-4671	9773755	9780228
SL3.0ch09	65696385	65696573	65696486	1.75513	1.89977	1.73012	2.07505	2.10443	2.33223	-0.274086	0.0238129	Solyc09g072650.3	LastExon	LastExon	UTR3	GO:0005515::protein binding	470	65696204	65696949
SL3.0ch09	65696385	65696573	65696486	1.75513	1.89977	1.73012	2.07505	2.10443	2.33223	-0.274086	0.0238129	Solyc09g072655.1	LastIntron	LastExon	LastExon	.	470	65696204	65696949
SL3.0ch07	65290944	65291279	65291113;65291127;65291124;65291122;65291129;65291130	4.94522	5.09263	5.31918	7.36624	6.36578	7.49519	-0.467015	0.0237794	Solyc07g062395.1	Intron1	Intron1	Intron1	.	643	65289014	65291755
SL3.0ch07	65290944	65291279	65291113;65291127;65291124;65291122;65291129;65291130	4.94522	5.09263	5.31918	7.36624	6.36578	7.49519	-0.467015	0.0237794	Solyc07g062390.3	LastExon	LastExon	UTR3	GO:0005515::protein binding	643	65289014	65291755
SL3.0ch02	51402301	51402660	51402479;51402479;51402484;51402487;51402500;51402495	3.54751	3.42004	3.5916	2.92234	3.08863	3.24177	0.190541	0.0237554	Solyc02g088790.3	LastExon	UTR3	UTR3	GO:0000166::nucleotide binding;GO:0003676::nucleic acid binding	2777	51401944	51405258
SL3.0ch08	64100116	64100409	64100260;64100271;64100284;64100278;64100281;64100278	2.45586	2.19457	2.31603	2.64435	2.87918	3.04129	-0.297998	0.0237389	Solyc08g080780.3	LastExon	UTR3	UTR3	.	3018	64097244	64099638
SL3.0ch01	102849	103311	103088;103088;103095;103099;103104;103107	5.0727	4.97086	5.06077	6.80382	6.6127	7.64808	-0.479858	0.0237317	Solyc01g005110.3	LastExon	LastExon	Intergenic	.	3724	99356	103282
SL3.0ch03	36002	36238	36142;36146;36151	1.76314	1.88884	2.00925	2.2869	2.13187	2.23028	-0.232033	0.0237296	Solyc03g005030.3	LastExon	UTR3	UTR3	.	2691	35873	38811
SL3.0ch03	66114929	66115320	66115119;66115114;66115124;66115122;66115137;66115119	4.85431	4.50058	4.42034	5.50378	5.47391	6.20998	-0.319298	0.0237243	Solyc03g114720.3	LastExon	LastExon	UTR3	GO:0046983::protein dimerization activity	6351	66108773	66115562
SL3.0ch10	26681601	26681885	26681730;26681742;26681748	4.72498	3.68172	4.0417	6.08062	6.31497	7.83144	-0.700324	0.0237026	.	.	.	.	.	36976	26718079	26718719
SL3.0ch07	847798	848067	847959;847957;847954;847951;847957;847957	1.91627	1.89377	2.02678	2.35783	2.32625	2.6337	-0.326223	0.0237022	Solyc07g006000.3	UTR3	UTR3	UTR3	GO:0003735::structural constituent of ribosome;GO:0005622::intracellular;GO:0005840::ribosome;GO:0006412::translation	-2131	839223	845801
SL3.0ch05	850670	851055	850855;850848;850859;850849;850851;850853	5.57487	5.34302	5.02721	6.37685	6.3705	7.22622	-0.324979	0.0236839	Solyc05g006170.3	LastExon	UTR3	UTR3	GO:0005515::protein binding	-2448	846033	848414
SL3.0ch08	1346012	1346324	1346188;1346191;1346185;1346186;1346196;1346192	2.46163	2.57198	2.30558	2.71411	2.86918	3.02033	-0.229322	0.0236669	Solyc08g006780.3	Exon6	LastExon	Intergenic	.	1819	1346806	1347987
SL3.0ch02	40857418	40857610	40857504	1.56966	1.65293	1.45123	1.85752	1.88255	1.78613	-0.241684	0.0236619	Solyc02g070540.3	UTR3	UTR3	UTR3	.	2592	40854922	40857657
SL3.0ch04	54965703	54965984	54965826;54965825;54965816;54965839;54965832;54965842	2.76309	3.0906	3.0208	2.54235	2.58524	2.28548	0.259593	0.023648	Solyc04g057910.3	LastExon	LastExon	UTR3	.	-689	54966533	54967726
SL3.0ch11	3160285	3160530	3160409;3160413;3160415;3160412;3160409;3160414	5.9598	5.20079	5.5597	4.01369	3.72338	4.7493	0.421246	0.0236461	Solyc11g009020.2	LastExon	UTR3	UTR3	GO:0008152::metabolic process;GO:0016787::hydrolase activity	2805	3157602	3158675
SL3.0ch12	2445489	2445833	2445637;2445635;2445640;2445636;2445637;2445637	3.95946	4.05086	4.3983	4.61534	4.94946	4.70242	-0.201361	0.0236299	Solyc12g009120.2	LastExon	LastExon	UTR3	GO:0005515::protein binding;GO:0008270::zinc ion binding	-2215	2447876	2450740
SL3.0ch11	1106469	1106871	1106678;1106677;1106683;1106684;1106690;1106689	4.43381	4.16773	4.22036	5.53197	5.82969	6.54451	-0.481848	0.0236214	Solyc11g006400.2	LastExon	LastExon	UTR3	GO:0005759::mitochondrial matrix	4495	1102175	1106965
SL3.0ch06	38375875	38376258	38376097;38376100;38376101;38376101;38376106;38376103	3.44626	3.3802	3.38232	3.69628	3.62613	3.8297	-0.127508	0.0236174	Solyc06g060290.3	UTR3	UTR3	Intergenic	GO:0005783::endoplasmic reticulum;GO:0016853::isomerase activity;GO:0045454::cell redox homeostasis	5642	38375934	38381709
SL3.0ch01	89307891	89308233	89308034;89308034;89308036;89308031;89308032;89308042	5.31132	4.973	4.98506	3.85049	3.9172	4.5076	0.314884	0.0236043	Solyc01g099100.3	LastIntron	LastExon	UTR3	GO:0003824::catalytic activity;GO:0008152::metabolic process	10733	89308699	89318795
SL3.0ch03	61085515	61086179	61085786;61085780;61085818;61085844;61085794;61085894	5.82874	5.48251	5.7036	6.80405	6.87698	7.66202	-0.326973	0.023541	Solyc03g097350.3	LastIntron	UTR3	Intergenic	.	3376	61082471	61083499
SL3.0ch04	290625	290821	290717	2.18135	2.34592	2.64668	3.65102	4.88405	4.66184	-0.87936	0.0235203	Solyc04g005420.3	LastExon	Intergenic	Intergenic	.	-1183	286567	289540
SL3.0ch02	41554502	41554767	41554630;41554636;41554635;41554636;41554644;41554644	8.11291	7.21375	7.89508	4.4808	3.95269	5.93927	0.69214	0.0235191	Solyc02g071587.1	Intron1	Intron2	Intron2	.	263	41554031	41554898
SL3.0ch00	16776675	16777005	16776786;16776790;16776788	1.07196	1.22448	1.22185	1.74188	1.80837	1.47206	-0.513475	0.0235096	.	.	.	.	.	2416	16774424	16775550
SL3.0ch11	8619421	8619631	8619527;8619525;8619524	4.94609	4.16579	4.31678	2.99228	3.0095	3.13821	0.55505	0.0234493	Solyc11g018495.1	LastIntron	LastExon	Intergenic	GO:0004553::hydrolase activity, hydrolyzing O-glycosyl compounds;GO:0005975::carbohydrate metabolic process;GO:0030246::carbohydrate binding	753	8618773	8619538
SL3.0ch04	65226116	65226402	65226282;65226276;65226282	2.33608	2.26062	2.32681	1.75202	1.9514	1.63485	0.375129	0.0234404	Solyc04g081100.3	UTR3	UTR3	UTR3	GO:0003677::DNA binding;GO:0005515::protein binding;GO:0016491::oxidoreductase activity;GO:0055114::oxidation-reduction process	-3093	65220958	65223166
SL3.0ch06	45035560	45036031	45035777;45035771;45035757;45035774;45035769;45035761	6.39218	6.0927	5.96676	8.02107	8.42403	9.51314	-0.492444	0.0233833	Solyc06g072790.3	UTR3	UTR3	UTR3	GO:0005515::protein binding;GO:0008270::zinc ion binding	-1552	45037348	45043087
SL3.0ch10	60470334	60470581	60470478;60470479;60470481;60470493;60470486;60470480	2.00052	2.07586	1.94226	1.61148	1.75237	1.81484	0.216849	0.0233681	Solyc10g078550.3	UTR3	UTR3	Intergenic	GO:0004352::glutamate dehydrogenase (NAD+) activity;GO:0006520::cellular amino acid metabolic process;GO:0016491::oxidoreductase activity;GO:0016639::oxidoreductase activity, acting on the CH-NH2 group of donors, NAD or NADP as acceptor;GO:0055114::oxidation-reduction process	1935	60468522	60473029
SL3.0ch10	60470334	60470581	60470478;60470479;60470481;60470493;60470486;60470480	2.00052	2.07586	1.94226	1.61148	1.75237	1.81484	0.216849	0.0233681	Solyc10g078540.2	UTR3	UTR3	UTR3	GO:0001522::pseudouridine synthesis;GO:0031429::box H/ACA snoRNP complex;GO:0042254::ribosome biogenesis	1935	60468522	60473029
SL3.0ch03	59838238	59838562	59838428;59838423;59838431;59838429;59838440;59838443	1.99908	2.19167	2.11592	2.27757	2.44475	2.39006	-0.173453	0.0233603	Solyc03g096360.3	UTR3	UTR3	UTR3	GO:0003735::structural constituent of ribosome;GO:0005622::intracellular;GO:0005840::ribosome;GO:0006412::translation	1822	59838197	59840222
SL3.0ch04	4997841	4998201	4998006;4998010;4998009;4998001;4998013;4998017	4.68704	4.37764	4.3711	4.00049	3.86724	4.02882	0.175538	0.0233149	Solyc04g014740.2	Intergenic	Intergenic	Intron1	GO:0005515::protein binding;GO:0051087::chaperone binding	-2	4998023	5000858
SL3.0ch04	4997841	4998201	4998006;4998010;4998009;4998001;4998013;4998017	4.68704	4.37764	4.3711	4.00049	3.86724	4.02882	0.175538	0.0233149	Solyc04g014730.3	LastIntron	Intergenic	Intergenic	GO:0003824::catalytic activity;GO:0004334::fumarylacetoacetase activity;GO:0008152::metabolic process;GO:0009072::aromatic amino acid family metabolic process	-2	4998023	5000858
SL3.0ch07	57686291	57686612	57686450;57686443;57686441;57686443;57686446;57686456	5.454	4.78182	4.92037	3.52428	3.49728	4.32784	0.417292	0.0233086	Solyc07g043610.3	LastExon	UTR3	Intergenic	GO:0005515::protein binding	2368	57686324	57688820
SL3.0ch08	789523	789766	789646;789639;789643;789637;789646	10.8129	10.3629	9.33085	7.56729	8.30768	8.49914	0.323774	0.0232655	Solyc08g006030.3	LastIntron	UTR3	Intergenic	.	3422	786222	786636
SL3.0ch05	29288790	29289113	29288956;29288962;29288943;29288939;29288924;29288969	4.31382	3.93416	4.42942	4.73007	5.12536	5.32705	-0.260149	0.0232484	Solyc05g023760.3	UTR3	UTR3	UTR3	GO:0004672::protein kinase activity;GO:0005524::ATP binding;GO:0006468::protein phosphorylation	2232	29286719	29289267
SL3.0ch04	65301514	65301801	65301641;65301646;65301647;65301643;65301646;65301644	2.32841	2.53299	2.34951	2.97396	3.50275	3.4917	-0.467182	0.0232258	Solyc04g081210.3	Intron5	Intron5	Intron5	GO:0005515::protein binding	-717	65302375	65305448
SL3.0ch11	31745931	31746275	31746109;31746110;31746115;31746111;31746113;31746115	4.59372	4.78607	4.84489	6.94018	6.64507	7.98203	-0.600448	0.0232047	Solyc11g045180.2	UTR3	Intergenic	Intergenic	GO:0003676::nucleic acid binding;GO:0005524::ATP binding	13839	31756188	31759942
SL3.0ch08	25716202	25716564	25716385;25716388;25716387;25716395;25716396;25716397	2.89911	2.91206	2.83408	3.85288	3.69239	4.26351	-0.449878	0.0231871	Solyc08g041820.3	UTR3	UTR3	Intergenic	GO:0003677::DNA binding;GO:0005634::nucleus;GO:0006355::regulation of transcription, DNA-templated	4141	25716213	25720524
SL3.0ch10	61830358	61830631	61830464;61830454;61830463;61830465;61830471;61830470	2.09746	2.34622	2.06769	1.67541	1.73387	1.86031	0.305272	0.0231741	Solyc10g080420.2	LastExon	Intergenic	Intergenic	GO:0005515::protein binding	2433	61828061	61830388
SL3.0ch03	34204232	34204476	34204358;34204350;34204359	8.4025	8.24627	8.80884	17.168	13.4314	14.9264	-0.838586	0.0231689	.	.	.	.	.	-9527	34193393	34194827
SL3.0ch01	1077700	1077889	1077800	5.46811	5.0569	4.34592	6.54428	7.39256	8.37559	-0.585352	0.0231527	Solyc01g006480.3	UTR3	UTR3	UTR3	.	4048	1073746	1078046
SL3.0ch02	25178792	25179067	25178923;25178930;25178947;25178939;25178933;25178956	6.76128	5.78198	5.91331	10.3169	9.0488	11.8488	-0.75808	0.023123	Solyc02g023990.3	UTR3	UTR3	UTR3	.	6683	25172246	25179141
SL3.0ch03	68750052	68750366	68750191;68750199;68750219;68750213;68750198;68750206	2.39022	2.69262	2.55082	2.90375	3.30791	3.06651	-0.281463	0.0230681	Solyc03g118370.3	UTR3	UTR3	Intergenic	GO:0004185::serine-type carboxypeptidase activity;GO:0006508::proteolysis	-2853	68746490	68747356
SL3.0ch08	57076167	57076867	57076383;57076384;57076374;57076347;57076670;57076354;57076685;57076350;57076681	3.17629	3.15705	3.21413	3.84049	3.95735	4.29072	-0.340452	0.0230148	Solyc08g067950.3	LastIntron	LastExon	UTR3	GO:0003735::structural constituent of ribosome;GO:0005622::intracellular;GO:0005840::ribosome;GO:0006412::translation	-4574	57081091	57086837
SL3.0ch12	2290235	2290522	2290373;2290373;2290365;2290381;2290377;2290378	7.04293	7.04014	6.73211	5.33218	5.83196	6.12957	0.267388	0.0230092	Solyc12g008980.2	LastExon	LastExon	UTR3	GO:0016117::carotenoid biosynthetic process;GO:0016491::oxidoreductase activity;GO:0016705::oxidoreductase activity, acting on paired donors, with incorporation or reduction of molecular oxygen;GO:0055114::oxidation-reduction process	-1137	2291516	2296949
SL3.0ch10	61155477	61155668	61155569	4.69429	4.92527	4.83582	5.19376	5.3504	5.59995	-0.159401	0.0230089	Solyc10g079490.2	UTR3	UTR3	Intergenic	GO:0008375::acetylglucosaminyltransferase activity;GO:0016020::membrane	2254	61153318	61154820
SL3.0ch06	48208787	48209177	48208963;48208959;48208957;48208956;48208961;48208958	7.37602	6.6626	6.82036	8.36438	8.74007	9.74708	-0.364335	0.0230029	Solyc06g082280.3	LastIntron	LastIntron	LastIntron	GO:0016787::hydrolase activity	3856	48210020	48212838
SL3.0ch12	6447067	6447507	6447273;6447266;6447281;6447274;6447277;6447280	6.14587	5.85238	5.59067	7.66162	7.43622	8.73585	-0.438336	0.0229801	Solyc12g017260.2	LastIntron	UTR3	UTR3	.	9905	6437382	6441170
SL3.0ch01	97384066	97384422	97384247;97384249;97384233;97384248;97384250;97384254	4.21625	4.40132	4.28992	3.51771	3.73203	3.91961	0.208663	0.0229724	Solyc01g111070.3	LastIntron	UTR3	Intergenic	GO:0003824::catalytic activity;GO:0008152::metabolic process;GO:0009058::biosynthetic process;GO:0016747::transferase activity, transferring acyl groups other than amino-acyl groups	-4779	97355783	97379465
SL3.0ch01	97384066	97384422	97384247;97384249;97384233;97384248;97384250;97384254	4.21625	4.40132	4.28992	3.51771	3.73203	3.91961	0.208663	0.0229724	Solyc01g111090.3	LastExon	UTR3	UTR3	GO:0006621::protein retention in ER lumen;GO:0016021::integral component of membrane;GO:0046923::ER retention sequence binding	-4779	97355783	97379465
SL3.0ch06	39961519	39961932	39961743;39961749;39961769;39961746;39961763;39961777	3.83393	3.5897	3.68672	2.92442	3.16637	3.33396	0.237377	0.0229305	Solyc06g063090.3	LastExon	UTR3	UTR3	GO:0003824::catalytic activity;GO:0009058::biosynthetic process;GO:0030170::pyridoxal phosphate binding	-1794	39958057	39959931
SL3.0ch02	53642928	53643595	53643114;53643136;53643128;53643131;53643485;53643120;53643525;53643113	3.9443	3.93118	3.97774	4.22911	4.40636	4.45478	-0.143214	0.0229239	Solyc02g091740.3	LastExon	Intergenic	Intergenic	GO:0003777::microtubule motor activity;GO:0005524::ATP binding;GO:0007018::microtubule-based movement;GO:0008017::microtubule binding	-911	53644173	53648194
SL3.0ch06	3111571	3111999	3111804;3111760;3111779;3111771;3111798;3111806	5.03938	4.79711	4.93327	5.36601	5.436	5.15894	-0.1119	0.0228623	Solyc06g009170.3	LastExon	Intergenic	Intergenic	GO:0003824::catalytic activity	4582	3107203	3111745
SL3.0ch12	613449	613706	613585;613575;613580;613576;613584;613585	4.34697	4.01634	4.10201	4.6243	5.06118	5.17806	-0.253859	0.022854	Solyc12g005990.2	UTR3	UTR3	Intergenic	GO:0004725::protein tyrosine phosphatase activity;GO:0006470::protein dephosphorylation;GO:0008138::protein tyrosine/serine/threonine phosphatase activity;GO:0016311::dephosphorylation;GO:0016791::phosphatase activity	-2488	616066	618252
SL3.0ch05	66246568	66246831	66246659;66246665;66246673;66246671;66246674;66246675	2.34295	2.26077	2.31153	2.06579	2.1539	2.18709	0.110183	0.0228288	Solyc05g056000.3	LastExon	LastExon	UTR3	.	1589	66245110	66246971
SL3.0ch07	11183916	11184370	11184117;11184136;11184093;11184103;11184105;11184138	3.09868	3.03518	3.07732	3.50653	3.60639	3.82916	-0.248429	0.0228254	Solyc07g019440.3	LastExon	UTR3	Intergenic	GO:0005978::glycogen biosynthetic process;GO:0008878::glucose-1-phosphate adenylyltransferase activity;GO:0009058::biosynthetic process;GO:0016779::nucleotidyltransferase activity	5027	11184013	11189170
SL3.0ch10	60252265	60252724	60252580;60252573;60252582;60252578;60252578;60252581	3.34455	3.51958	3.33961	3.71143	3.83178	4.04553	-0.183624	0.0228137	Solyc10g078290.2	LastExon	UTR3	UTR3	GO:0003700::sequence-specific DNA binding transcription factor activity;GO:0006355::regulation of transcription, DNA-templated;GO:0043565::sequence-specific DNA binding	2747	60249747	60255601
SL3.0ch10	60252265	60252724	60252580;60252573;60252582;60252578;60252578;60252581	3.34455	3.51958	3.33961	3.71143	3.83178	4.04553	-0.183624	0.0228137	Solyc10g078280.3	UTR3	UTR3	UTR3	GO:0005506::iron ion binding;GO:0016705::oxidoreductase activity, acting on paired donors, with incorporation or reduction of molecular oxygen;GO:0020037::heme binding;GO:0055114::oxidation-reduction process	2747	60249747	60255601
SL3.0ch10	60252265	60252724	60252580;60252573;60252582;60252578;60252578;60252581	3.34455	3.51958	3.33961	3.71143	3.83178	4.04553	-0.183624	0.0228137	Solyc10g078285.1	LastExon	UTR3	UTR3	GO:0003700::sequence-specific DNA binding transcription factor activity;GO:0006355::regulation of transcription, DNA-templated;GO:0043565::sequence-specific DNA binding	2747	60249747	60255601
SL3.0ch02	42965716	42966345	42965975;42965993;42965987;42966018;42965998;42965990	7.42616	6.68058	7.1385	9.5423	10.1972	11.659	-0.563558	0.0228123	Solyc02g077470.3	Exon6	LastIntron	LastIntron	.	-3725	42961383	42962305
SL3.0ch07	67914190	67914565	67914366;67914358;67914371;67914359;67914359;67914360	15.6346	13.9279	15.2563	10.0157	9.7527	12.5148	0.473324	0.0228028	Solyc07g066300.3	UTR3	UTR3	UTR3	.	-2010	67916388	67918124
SL3.0ch01	78023085	78023430	78023243;78023248;78023247;78023257;78023254;78023258	4.64312	4.64887	4.38981	4.92351	5.20483	5.36423	-0.179318	0.0227952	Solyc01g079090.3	LastExon	LastExon	UTR3	GO:0004729::oxygen-dependent protoporphyrinogen oxidase activity;GO:0006779::porphyrin-containing compound biosynthetic process;GO:0016491::oxidoreductase activity;GO:0055114::oxidation-reduction process	-1925	78025183	78029562
SL3.0ch07	66037458	66037899	66037675;66037677;66037672;66037677;66037693;66037694	5.10786	5.28779	5.37411	6.04484	6.18735	6.7075	-0.264253	0.0227937	Solyc07g063430.3	LastIntron	UTR3	UTR3	GO:0016021::integral component of membrane	4270	66037442	66041949
SL3.0ch11	36439270	36439555	36439413;36439411;36439415;36439408;36439413;36439416	8.26294	6.91769	6.57629	11.4996	11.0541	14.336	-0.761742	0.0227888	.	.	.	.	.	-5769	36445182	36445460
SL3.0ch06	44657970	44658490	44658241;44658266;44658264;44658246;44658249;44658270	7.97836	7.10997	7.68862	5.87163	5.89731	6.76467	0.297431	0.0227687	Solyc06g072250.3	LastIntron	LastExon	UTR3	GO:0008152::metabolic process;GO:0008168::methyltransferase activity	4270	44662081	44662500
SL3.0ch08	62189990	62190381	62190149;62190156;62190153;62190132;62190136	2.60936	2.86079	3.01125	3.44797	4.15178	4.03274	-0.455787	0.0227521	Solyc08g078230.3	UTR3	UTR3	UTR3	GO:0008270::zinc ion binding	2644	62190750	62192830
SL3.0ch06	43074596	43074871	43074732;43074740;43074741;43074739;43074736;43074742	5.00563	4.8569	4.72363	6.51056	7.41725	7.86584	-0.579308	0.0227283	Solyc06g069190.3	LastIntron	UTR3	UTR3	GO:0004190::aspartic-type endopeptidase activity;GO:0006508::proteolysis	4495	43074579	43079229
SL3.0ch06	25418013	25418266	25418156;25418197;25418189;25418196;25418200;25418206	1.61875	1.6679	1.67301	1.9347	2.15318	1.99631	-0.294825	0.0227228	Solyc06g035970.3	Exon3	UTR3	UTR3	GO:0003924::GTPase activity;GO:0005200::structural constituent of cytoskeleton;GO:0005525::GTP binding;GO:0005874::microtubule;GO:0007017::microtubule-based process	2806	25416538	25420946
SL3.0ch06	25418013	25418266	25418156;25418197;25418189;25418196;25418200;25418206	1.61875	1.6679	1.67301	1.9347	2.15318	1.99631	-0.294825	0.0227228	Solyc06g035960.3	UTR3	UTR3	UTR3	GO:0003824::catalytic activity;GO:0008152::metabolic process	2806	25416538	25420946
SL3.0ch08	57989770	57990219	57990054;57990049;57990058;57990058;57990063;57990066	3.37785	2.88417	3.1434	3.91087	3.79567	3.97677	-0.312885	0.0226916	Solyc08g068840.3	UTR3	UTR3	UTR3	GO:0000126::transcription factor TFIIIB complex;GO:0006352::DNA-templated transcription, initiation;GO:0006355::regulation of transcription, DNA-templated;GO:0006384::transcription initiation from RNA polymerase III promoter;GO:0008270::zinc ion binding	4138	57985856	57990853
SL3.0ch08	57989770	57990219	57990054;57990049;57990058;57990058;57990063;57990066	3.37785	2.88417	3.1434	3.91087	3.79567	3.97677	-0.312885	0.0226916	Solyc08g068820.3	LastExon	LastExon	UTR3	GO:0003676::nucleic acid binding;GO:0046872::metal ion binding	4138	57985856	57990853
SL3.0ch07	64125493	64125847	64125660;64125659;64125659;64125658;64125656;64125662	5.17239	5.09076	4.70947	5.44451	5.84812	5.93988	-0.202806	0.0226827	Solyc07g056150.3	LastIntron	UTR3	UTR3	GO:0005525::GTP binding;GO:0007264::small GTPase mediated signal transduction	-1249	64118890	64124421
SL3.0ch05	44034534	44035254	44034758;44035031;44034732;44035032;44034755;44035022;44034743;44035051;44034730;44035058;44034754;44035052	4.72753	4.46021	4.80404	5.21503	5.54955	5.84749	-0.247653	0.022677	Solyc05g032850.3	LastExon	UTR3	UTR3	GO:0003723::RNA binding	10173	44034459	44045067
[truncated: 2,357 more rows]
